# Supplementary material for: Genome-Scale Profiling and High-Throughput Analyses Unravel the Genetic Basis of Arsenic Content Variation in Rice
Source: Front Plant Sci. 2022 Jul 18;13:905842. doi: 10.3389/fpls.2022.905842 (PMC9361212; doi:10.3389/fpls.2022.905842)
Supplement: Supplementary File 1 — Regional climate information for 2016 and 2017 in Yesan-gun, Chungcheongnam-do, Republic of Korea. [file Table_1.XLSX]

## Sheet: Sheet1
Supplementary File 2. DNA sequencing and rice core collection information for 273 accessions
Sample No.	Sample name	NCBI BioSample ID	Rice Subspecies	Read count	File size	Depth	Mapping_rate (%)
RWG-001	Namseon 52	SAMEA4999314	Temperate japonica	29865898	3837417335	9.6X	98.95
RWG-002	Suweon 159	SAMEA4999298	Temperate japonica	29371537	3769018039	9.4X	98.97
RWG-003	Suweon 255	SAMN12714206	Indica	26183784	3370257138	8.4X	97.31
RWG-004	Suwon 301	SAMEA4999469	Temperate japonica	29405446	3780004595	9.5X	98.97
RWG-005	Suweon 347	SAMN12714207	Indica	29152387	3746053444	9.4X	97.38
RWG-007	Rathal	SAMEA4999450	Admixture	27883242	3580702978	9.0X	97.56
RWG-008	Tchampa	SAMEA4999421	Aus	28154528	3619987318	9.0X	97.48
RWG-009	Jejubukjeju-2002-99	SAMEA4999437	Temperate japonica	27371983	3533886491	8.8X	98.72
RWG-010	Jejubukjeju-2002-171	SAMEA4999151	Indica	25896369	3325620634	8.3X	97.47
RWG-011	Jejubukjeju-2002-340	SAMEA4999178	Temperate japonica	28275209	3632902119	9.1X	98.79
RWG-012	Jejubukjeju-2002-420	SAMEA4999344	Temperate japonica	27232273	3505625513	8.8X	98.87
RWG-013	Jejubukjeju-2002-521	SAMEA4999379	Indica	23781141	3057196278	7.6X	97.7
RWG-014	Incheon Kanghwa Sujip-16	SAMEA4999374	Temperate japonica	25666368	3301943735	8.3X	98.86
RWG-015	Muando	SAMEA4999311	Temperate japonica	28310714	3628381160	9.1X	98.9
RWG-016	Dadajo	SAMEA4999350	Temperate japonica	25560409	3276122239	8.2X	98.94
RWG-017	Okcheong	SAMEA4999287	Temperate japonica	28729371	3691894591	9.2X	99.04
RWG-018	Sando	SAMEA4999326	Tropical japonica	24200092	3120627186	7.8X	98.49
RWG-019	Batnarak	SAMEA4999280	Tropical japonica	30989506	3963134112	9.9X	98.72
RWG-020	Orido	SAMEA4999276	Temperate japonica	30752956	3931938908	9.8X	99.26
RWG-021	Saducho	SAMEA4999263	Indica	25156216	3238270221	8.1X	97.62
RWG-022	Seon	SAMEA4999234	Indica	25295715	3243657289	8.1X	97.65
RWG-023	Hanyangjo	SAMEA4999208	Aus	32071556	4093194207	10.2X	97.49
RWG-024	Inbujido	SAMEA4999235	Temperate japonica	30519924	3902368910	9.8X	99.01
RWG-025	Beobpanhwa	SAMEA4999236	Temperate japonica	29767340	3890293624	9.7X	99.1
RWG-026	Janmochal	SAMEA4999172	Temperate japonica	29390427	3847246746	9.6X	98.55
RWG-027	Pyodo	SAMEA4999171	Temperate japonica	29560934	3858262822	9.6X	98.5
RWG-028	Yuljojo	SAMEA4999345	Temperate japonica	30809856	4021356775	10.1X	98.76
RWG-029	Samgyeongjo	SAMEA4999343	Temperate japonica	20753114	2710591469	6.8X	98.08
RWG-030	Baekgogna	SAMEA4999133	Indica	22720178	2968200681	7.4X	97.43
RWG-031	Mondonchalbyeo(Mongdonjaerae)	SAMEA4999111	Admixture	31309150	4080894067	10.2X	97.65
RWG-032	Agbede	SAMEA4999075	Tropical japonica	27636417	3609201034	9.0X	98.14
RWG-033	Anbaw C7	SAMEA4999156	Temperate japonica	26931272	3526413610	8.8X	98.5
RWG-034	Bala	SAMN12714208	Indica	29478418	3846336604	9.6X	97.15
RWG-035	Bellardone	SAMEA4999148	Temperate japonica	31135520	4058848530	10.1X	98.73
RWG-037	Dharial	SAMEA4999252	Aus	28671573	3754544779	9.4X	97.28
RWG-038	Dular	SAMEA4999270	Aus	34326458	4479878210	11.2X	97.41
RWG-039	Ir38	SAMEA4999213	Indica	33971896	4438117121	11.1X	97.1
RWG-040	Magnolia	SAMEA4999409	Tropical japonica	31020732	4056224842	10.1X	98.53
RWG-041	Mala	SAMN12714209	Indica	23074987	3014381498	7.5X	97.36
RWG-042	Mushkan 41	SAMEA4999354	Aromatic	24492473	3212163750	8.0X	97.52
RWG-043	Pukhi	SAMEA4999145	Aus	23498420	3069321202	7.7X	97.14
RWG-045	Tun Sart	SAMEA4999128	Tropical japonica	24519723	3215718510	8.0X	97.91
RWG-046	Victoria F.A	SAMEA4999192	Temperate japonica	22957726	3002371158	7.5X	98.24
RWG-047	Bai Cyue Hwa Lue	SAMEA4999100	Indica	24022031	3126953487	7.8X	97.56
RWG-048	Yangmyeon	SAMEA4999097	Indica	29255559	3823537589	9.6X	97.62
RWG-049	Belle Patna	SAMN12714211	Indica	28446215	3725192589	9.3X	97.23
RWG-050	Pyeongbuk 3	SAMEA4999294	Temperate japonica	27710258	3629551933	9.1X	98.91
RWG-051	Yupul	SAMEA4999461	Tropical japonica	23565133	3090912196	7.7X	98.21
RWG-052	Liman Belozernij	SAMEA4999432	Temperate japonica	27589173	3607786281	9.0X	98.4
RWG-053	Kagi	SAMEA4999430	Aus	23992152	3149619325	7.9X	96.83
RWG-054	Hatadani	SAMN12714212	Indica	23773000	3106135276	7.8X	97.64
RWG-055	Tai Mochito	SAMEA4999464	Tropical japonica	25121721	3288726566	8.2X	98.32
RWG-056	Waikyakushi	SAMEA4999419	Indica	26673669	3493960758	8.7X	97.62
RWG-057	Upland	SAMEA4999406	Tropical japonica	28838607	3778974093	9.4X	98.32
RWG-058	Newrex	SAMEA4999401	Tropical japonica	27006884	3535720731	8.8X	98.03
RWG-059	Doan Guang Hwa Lue	SAMEA4999364	Temperate japonica	26133543	3417665916	8.5X	98.88
RWG-060	Wu Cyue	SAMEA4999331	Indica	27953078	3656903474	9.1X	97.62
RWG-061	Binato	SAMEA4999324	Indica	23686996	3084205214	7.7X	96.94
RWG-062	Avangard	SAMEA4999346	Temperate japonica	24167946	3138445135	7.8X	98.69
RWG-063	Debzera	SAMEA4999293	Temperate japonica	27255618	3550148336	8.9X	98.62
RWG-064	Hawm Supan	SAMEA4999319	Indica	24955349	3246054466	8.1X	97.3
RWG-065	Ssal Byeo 22	SAMEA4999265	Temperate japonica	24824240	3225833898	8.1X	98.54
RWG-066	Urasan	SAMEA4999357	Tropical japonica	22521870	2934615184	7.3X	98.14
RWG-068	Yung Yuen Chuen Zim	SAMEA4999452	Indica	23815598	3080595830	7.7X	97.62
RWG-069	Keng Chi Ju	SAMEA4999455	Temperate japonica	23797098	3092202583	7.7X	98.51
RWG-073	Cheongdo-Donggok-4	SAMEA4999112	Indica	26670905	3500694075	8.8X	97.74
RWG-074	Golyeong-2	SAMEA4999150	Temperate japonica	26295555	3454891298	8.6X	99
RWG-075	Golyeong-6	SAMEA4999396	Temperate japonica	27067323	3560538269	8.9X	98.63
RWG-076	Danyang-7	SAMEA4999338	Temperate japonica	28595019	3754634757	9.4X	98.8
RWG-077	Danyang-38	SAMEA4999351	Temperate japonica	22938280	3010089721	7.5X	98.62
RWG-078	Hwaseong-5	SAMEA4999356	Temperate japonica	21048211	2772419809	6.9X	98.61
RWG-079	Gou 405	SAMEA4999315	Temperate japonica	25785776	3383665096	8.5X	92.74
RWG-080	Baeksami	SAMEA4999092	Temperate japonica	27268870	3580513903	9.0X	98.63
RWG-082	Syarebyeo-61-1-B	SAMEA4999093	Temperate japonica	28484701	3731784416	9.3X	98.3
RWG-083	Syalebyeo-94-1-B	SAMEA4999264	Temperate japonica	27903659	3656985364	9.1X	98.83
RWG-084	Syalebyeo-163-1-B	SAMEA4999251	Temperate japonica	22118701	2903313981	7.3X	98.97
RWG-085	Milyang 50	SAMN12714213	Indica	23993647	3588594315	9.0X	98.09
RWG-087	Iri 336	SAMEA4999195	Temperate japonica	29589800	4436119534	11.1X	99.16
RWG-088	Mihyang Byeo	SAMEA4999198	Temperate japonica	29677810	4448360047	11.1X	98.73
RWG-090	Jeju Bukjeju-2002-115	SAMEA4999163	Tropical japonica	37161385	5557165496	13.9X	98.27
RWG-091	Jeju Bukjeju-2002-550	SAMEA4999127	Temperate japonica	30911894	4643069306	11.6X	98.73
RWG-092	Jeju Bukjeju-2002-561	SAMEA4999116	Temperate japonica	27600968	4139386792	10.3X	98.77
RWG-093	Huindadak	SAMEA4999119	Temperate japonica	25751338	3865309992	9.7X	98.83
RWG-094	Jotajo	SAMEA4999191	Temperate japonica	28922458	4334071986	10.8X	98.71
RWG-095	Pocheon Jangmang Mebyeo	SAMEA4999141	Temperate japonica	32030893	4797169893	12.0X	98.9
RWG-096	Dongo Byeo	SAMEA4999179	Temperate japonica	27913818	4164196604	10.4X	98.96
RWG-097	Seorianjeunbaengi	SAMEA4999095	Temperate japonica	25491764	3815777765	9.5X	99.29
RWG-098	Neul Byeo	SAMEA4999094	Tropical japonica	23470971	3511876964	8.8X	98.34
RWG-099	Jwiippari Byeo	SAMEA4999071	Temperate japonica	24957461	3749900172	9.4X	98.89
RWG-100	Jeongjonghwa	SAMEA4999382	Temperate japonica	26442341	3966012395	9.9X	99.02
RWG-101	Sodujo	SAMEA4999176	Tropical japonica	25270515	3781211099	9.5X	98.39
RWG-102	Sando	SAMEA4999131	Tropical japonica	24533806	3686286651	9.2X	98.31
RWG-103	Bori Byeo	SAMEA4999199	Temperate japonica	23608569	3542075539	8.9X	99.1
RWG-104	Naengjo	SAMEA4999103	Temperate japonica	26137091	3921684799	9.8X	98.84
RWG-105	Bikom	SAMEA4999129	Admixture	24414631	3659539419	9.1X	97.94
RWG-106	British Honduras Creole	SAMEA4999087	Tropical japonica	26904733	4029395740	10.1X	98.19
RWG-108	Sahak	SAMEA4999142	Aus	19910619	3006667567	7.5X	97.6
RWG-109	Taichung-Woo-Tsan	SAMEA4999146	Indica	25769405	3899397182	9.7X	97.74
RWG-110	Zilanica	SAMEA4999466	Aromatic	24310778	3666649359	9.2X	98.04
RWG-111	Xao Bai Mang Sue Dao	SAMEA4999425	Temperate japonica	24569899	3711750560	9.3X	98.76
RWG-112	Di Jiao Wu Jian	SAMEA4999478	Indica	26690050	4028718642	10.1X	97.61
RWG-113	Spin Mere	SAMEA4999405	Aus	25749702	3878861763	9.7X	97.48
RWG-114	Norin 22	SAMEA4999424	Temperate japonica	24330208	3680816211	9.2X	98.88
RWG-115	Ssalbyeo 16	SAMEA4999397	Temperate japonica	25179602	3798666348	9.5X	98.84
RWG-116	Nian Chi Shi	SAMEA4999403	Indica	23299361	3517630933	8.8X	97.35
RWG-117	Sung Pan Tao	SAMEA4999376	Temperate japonica	25653750	3869426080	9.7X	98.71
RWG-118	Tsong-Gan-Shun	SAMEA4999175	Indica	21821676	3290521409	8.2X	97.53
RWG-119	San-Li-Shun	SAMEA4999137	Indica	23746067	3583506342	9.0X	97.6
RWG-120	Yang-Sha-Tsan	SAMEA4999359	Indica	24750598	3739255813	9.3X	97.78
RWG-124	Sungju 3	SAMEA4999250	Indica	23036633	3495134908	8.7X	97.75
RWG-127	Daegu Damti 6-2	SAMEA4999422	Temperate japonica	29247370	4402791956	11.0X	98.87
RWG-128	Guechang 15	SAMEA4999428	Temperate japonica	29840806	4496923162	11.2X	99.03
RWG-130	Chungsongaengmi 4	SAMEA4999184	Temperate japonica	30056074	4539380399	11.3X	98.9
RWG-131	Suhyeonghando	SAMEA4999152	Indica	23851373	3610936913	9.0X	97.79
RWG-132	Xiao Zao Huang	SAMEA4999220	Tropical japonica	24245598	3671274267	9.2X	98.45
RWG-133	Namseon 34	SAMEA4999355	Temperate japonica	32586376	4926936669	12.3X	99.24
RWG-134	Namseon 126	SAMEA4999342	Temperate japonica	22415307	3389902804	8.5X	99.01
RWG-135	Milyang 88	SAMEA4999328	Temperate japonica	19996531	3029779456	7.6X	99.03
RWG-136	Dudo	SAMEA4999307	Temperate japonica	23741840	3593052974	9.0X	98.98
RWG-138	Jinbu Byeo	SAMEA4999286	Temperate japonica	22823554	3450016485	8.6X	99.13
RWG-139	Palgong Byeo	SAMEA4999385	Temperate japonica	22264154	3371868693	8.4X	98.64
RWG-140	Hopyung	SAMEA4999274	Temperate japonica	24142804	3645329292	9.1X	99.07
RWG-141	Dongjin Chal Byeo	SAMEA4999302	Temperate japonica	26617504	3993535056	10.0X	98.83
RWG-142	Gopum	SAMEA4999243	Temperate japonica	25517923	3840477302	9.6X	99.02
RWG-143	Unkwang	SAMEA4999243	Temperate japonica	26340978	3981349509	10.0X	98.81
RWG-144	Haiami	SAMEA4999215	Temperate japonica	25980886	3925999120	9.8X	98.43
RWG-145	Samgwang	SAMN12714215	Temperate japonica	23884406	3614217096	9.0X	98.97
RWG-146	Hopum	SAMEA4999241	Temperate japonica	24288913	3674333382	9.2X	98.86
RWG-147	Chilbo	SAMEA4999170	Temperate japonica	25757942	3870561006	9.7X	99
RWG-148	Ilpum Byeo	SAMEA4999162	Temperate japonica	25387366	3824455762	9.6X	98.95
RWG-149	Chucheong Byeo	SAMEA4999375	Temperate japonica	22360432	3372935170	8.4X	98.96
RWG-150	Junam Byeo	SAMEA4999125	Temperate japonica	24975251	3752513723	9.4X	98.53
RWG-151	Shindongjin Byeo	SAMEA4999104	Temperate japonica	41680061	6257496061	15.6X	98.73
RWG-152	Odae Byeo	SAMEA4999113	Temperate japonica	26590722	3994058994	10.0X	98.55
RWG-153	Nam Il	SAMN12714216	Temperate japonica	90094127	13526721623	33.8X	98.59
RWG-154	Hwaseong Byeo	SAMEA4999076	Temperate japonica	21841138	3273678344	8.2X	98.93
RWG-155	Boramchan	SAMEA4999084	Temperate japonica	17520812	2650455865	6.6X	98.9
RWG-156	Hwayeong Byeo	SAMN12714217	Temperate japonica	23231890	3511027898	8.8X	99.09
RWG-157	Dongjin Byeo	SAMEA4999279	Temperate japonica	22580490	3420329160	8.6X	98.94
RWG-158	Nakdong Byeo	SAMEA4999291	Temperate japonica	27073520	4070592438	10.2X	99.01
RWG-159	Giho Byeo	SAMEA4999223	Temperate japonica	26036627	3942222098	9.9X	98.88
RWG-160	Hwacheong	SAMEA4999445	Temperate japonica	24098263	3645727806	9.1X	99.01
RWG-161	Jopyeong	SAMEA4999470	Temperate japonica	25147885	3818629934	9.5X	98.77
RWG-162	Chinnong	SAMEA4999392	Temperate japonica	27371484	4124805451	10.3X	98.95
RWG-163	Hanareum	SAMN12714218	Indica	23180228	3489487311	8.7X	97.68
RWG-164	Dasan Byeo	SAMEA4999158	Indica	24623384	3695173050	9.2X	96.19
RWG-165	Milyang 23	SAMEA4999154	Indica	40523836	6085642310	15.2X	97.54
RWG-166	Samgang Byeo	SAMEA4999126	Indica	30169868	4548689221	11.4X	97.51
RWG-167	Nokyang	SAMN12714219	Tropical japonica	28398380	4282099379	10.7X	98.17
RWG-168	Tongil	SAMEA4999102	Indica	27009922	4081835605	10.2X	97.62
RWG-169	Unbong Byeo	SAMEA4999082	Temperate japonica	37716873	5653191056	14.1X	98.42
RWG-170	Sinunbong Byeo	SAMEA4999327	Temperate japonica	25450706	3824298212	9.6X	98.75
RWG-171	Sambaek Byeo	SAMEA4999312	Temperate japonica	26676188	4012419543	10.0X	98.55
RWG-172	Junghwa Byeo	SAMEA4999479	Temperate japonica	26799139	4006191279	10.0X	98.78
RWG-173	Geuru Byeo	SAMEA4999458	Temperate japonica	25898183	3898910434	9.7X	98.9
RWG-174	Inwol Byeo	SAMEA4999467	Temperate japonica	21625013	3278957936	8.2X	98.66
RWG-175	Sangmibyeo	SAMEA4999436	Temperate japonica	28515230	4303066854	10.8X	98.98
RWG-176	Geumo Byeo	SAMEA4999447	Temperate japonica	22152925	3346023536	8.4X	98.85
RWG-177	Jinbuol Byeo	SAMEA4999434	Temperate japonica	29309061	4417826880	11.0X	98.97
RWG-178	Jinmi Byeo	SAMEA4999444	Temperate japonica	29380691	4401411679	11.0X	98.96
RWG-179	Heugjinju Byeo	SAMEA4999380	Temperate japonica	28612823	4286281629	10.7X	98.66
RWG-180	Jeogjinju Byeo	SAMN12714220	Temperate japonica	27113413	4090334143	10.2X	98.9
RWG-181	Naepung Byeo	SAMEA4999383	Temperate japonica	27047036	4074512069	10.2X	98.81
RWG-182	Donghae Byeo	SAMEA4999322	Temperate japonica	27160638	4101321995	10.3X	98.6
RWG-183	Seoan Byeo	SAMEA4999368	Temperate japonica	27534178	4164934666	10.4X	98.56
RWG-184	Gancheok Byeo	SAMEA4999333	Temperate japonica	24521813	3712859029	9.3X	98.39
RWG-185	Juan Byeo	SAMEA4999281	Temperate japonica	28188428	4299546767	10.7X	98.37
RWG-186	Yeonghae Byeo	SAMEA4999321	Temperate japonica	28704391	4308694463	10.8X	98.95
RWG-188	Haepyeong Byeo	SAMEA4999254	Temperate japonica	23867729	3587886935	9.0X	98.95
RWG-189	Sinseonchal Byeo	SAMEA4999451	Temperate japonica	26005648	3926277412	9.8X	98.82
RWG-190	Daelip Byeo 1	SAMEA4999227	Temperate japonica	23403497	3525604664	8.8X	98.54
RWG-191	Seolhyangchal Byeo	SAMEA4999210	Temperate japonica	29613181	4443786854	11.1X	98.63
RWG-192	Ilmi Byeo	SAMEA4999228	Temperate japonica	32543938	4891742257	12.2X	98.64
RWG-193	Nampyeong Byeo	SAMEA4999196	Temperate japonica	32170585	4840895347	12.1X	98.46
RWG-194	Gyehwa Byeo	SAMEA4999224	Temperate japonica	29401982	4426183223	11.1X	98.93
RWG-195	Yeongnam Byeo	SAMEA4999233	Temperate japonica	21190010	3184397702	8.0X	98.69
RWG-196	Yangjo Byeo	SAMEA4999358	Temperate japonica	28292629	4261754420	10.7X	98.81
RWG-197	Aranghangchal Byeo	SAMEA4999336	Temperate japonica	23455844	3536544294	8.8X	98.84
RWG-198	Heugnam Byeo	SAMEA4999332	Temperate japonica	23610226	3556270011	8.9X	98.79
RWG-199	Goamy Byeo	SAMEA4999335	Temperate japonica	25454199	3838407322	9.6X	98.8
RWG-200	Manmi	SAMEA4999249	Temperate japonica	26639652	4009968595	10.0X	98.81
RWG-201	Heugkwang Byeo	SAMEA4999202	Temperate japonica	25269952	3804044485	9.5X	98.78
RWG-202	Norinmochi 1	SAMEA4999238	Tropical japonica	30422597	4566776086	11.4X	98.25
RWG-203	Sangnambat Byeo	SAMEA4999237	Tropical japonica	23600968	3558024182	8.9X	98.28
RWG-204	Anda Byeo	SAMN12714221	Indica	24509254	3692326744	9.2X	97.51
RWG-205	Taebaeg Byeo	SAMEA4999225	Indica	26602618	4010757559	10.0X	97.46
RWG-206	Gaya Byeo	SAMN12714222	Indica	24084714	3630508126	9.1X	97.4
RWG-207	Baegyang Byeo	SAMN12714223	Indica	28036393	4224436279	10.6X	97.28
RWG-208	Cheong Cheong Byeo	SAMN12714224	Indica	23908830	3607247247	9.0X	97.34
RWG-209	Jungwon Byeo	SAMN12714225	Indica	29854233	4498115578	11.2X	97.48
RWG-210	Nampung Byeo	SAMN12714226	Indica	26022446	3924527325	9.8X	97.59
RWG-211	Hangangchal 1	SAMEA4999098	Indica	32198348	4862953573	12.2X	97.33
RWG-212	Goun	SAMEA4999085	Temperate japonica	27882648	4221861133	10.6X	98.94
RWG-213	Pungmi	SAMEA4999132	Temperate japonica	26555806	4009887279	10.0X	98.76
RWG-214	Boseogchal	SAMEA4999248	Temperate japonica	26092497	3930034921	9.8X	98.65
RWG-215	Hanmaeum	SAMEA4999371	Temperate japonica	24784087	3742092373	9.4X	98.88
RWG-216	Hwasin 1	SAMEA4999260	Temperate japonica	26735997	4026569605	10.1X	98.89
RWG-217	Onnuri	SAMEA4999261	Temperate japonica	25662591	3864739581	9.7X	98.79
RWG-218	Gangbaek	SAMEA4999316	Temperate japonica	36571590	5503206072	13.8X	98.88
RWG-219	Hwangkeumnuri	SAMEA4999266	Temperate japonica	24436952	3677171592	9.2X	98.65
RWG-220	Dami	SAMEA4999378	Temperate japonica	30802080	4636146201	11.6X	98.92
RWG-221	Hongjinju	SAMEA4999360	Temperate japonica	32773749	4924476856	12.3X	98.88
RWG-222	Sinmyungheugchal	SAMEA4999155	Temperate japonica	32490619	4873378861	12.2X	98.88
RWG-223	Hoban	SAMEA4999120	Temperate japonica	35200509	5288137553	13.2X	98.91
RWG-224	Heugseol	SAMEA4999182	Temperate japonica	28604165	4290490579	10.7X	98.92
RWG-225	Danmi	SAMEA4999130	Temperate japonica	39228151	5863133847	14.7X	98.94
RWG-226	Nokwonchal	SAMEA4999089	Temperate japonica	28649698	4307523239	10.8X	99.01
RWG-228	Honong	SAMEA4999109	Temperate japonica	26417242	3942386355	9.9X	98.88
RWG-229	Joun	SAMEA4999078	Temperate japonica	41939422	6256359125	15.6X	98.74
RWG-230	Wolbaek	SAMEA4999446	Temperate japonica	26404106	3946900951	9.9X	98.95
RWG-231	Gangchan	SAMEA4999456	Temperate japonica	30820337	4599838829	11.5X	99.05
RWG-232	Shinbaeg	SAMEA4999429	Temperate japonica	27531250	4109034072	10.3X	98.99
RWG-233	Geongganghongmi	SAMEA4999460	Temperate japonica	28881695	4314891723	10.8X	98.63
RWG-234	Sodami	SAMEA4999449	Temperate japonica	28372032	4230027185	10.6X	98.75
RWG-235	Sukwang	SAMEA4999435	Temperate japonica	42187241	6304044563	15.8X	98.86
RWG-236	Seonhyangheukmi	SAMEA4999398	Temperate japonica	42833500	6412244184	16.0X	98.84
RWG-237	Pungok	SAMEA4999352	Temperate japonica	37516666	5625482308	14.1X	99.06
RWG-238	Wase Gingbouzu	SAMEA4999362	Indica	39382868	5896547385	14.7X	97.45
RWG-239	Palgoeng	SAMEA4999149	Temperate japonica	55534755	8302396921	20.8X	99.06
RWG-240	Jinheung	SAMEA4999347	Temperate japonica	42719827	6385590177	16.0X	98.95
RWG-241	Milseong	SAMEA4999295	Temperate japonica	27976625	4188745732	10.5X	98.34
RWG-243	Satbyeol Byeo	SAMN12714228	Indica	31020496	4649194967	11.6X	97.75
RWG-244	Milyang 42	SAMEA4999318	Indica	34946911	5251301202	13.1X	97.42
RWG-245	Dobong	SAMEA4999273	Temperate japonica	29271162	4398725723	11.0X	99.03
RWG-246	Seolag Byeo	SAMEA4999453	Temperate japonica	28026121	4217937069	10.5X	98.92
RWG-247	Samnam Byeo	SAMEA4999480	Temperate japonica	35652513	5358216572	13.4X	98.74
RWG-248	Seomjin Byeo	SAMEA4999414	Temperate japonica	34889220	5245209635	13.1X	98.79
RWG-249	Youngdeok	SAMEA4999426	Temperate japonica	35219262	5299649560	13.2X	98.92
RWG-250	Seohae	SAMEA4999180	Temperate japonica	25817876	3881395082	9.7X	98.84
RWG-251	Mimyeon	SAMEA4999187	Indica	22619890	3409539927	8.5X	97.33
RWG-252	Ms11	SAMN12714229	Temperate japonica	22284298	3363274959	8.4X	98.84
RWG-253	Koshihikari	SAMEA4999216	Temperate japonica	21003132	3158707341	7.9X	99.01
RWG-254	Sobaeg Byeo	SAMEA4999348	Temperate japonica	21073541	3182907592	8.0X	98.92
RWG-255	Sangju Byeo	SAMN12714230	Temperate japonica	19899201	3008861084	7.5X	98.89
RWG-256	Samcheon Byeo	SAMEA4999402	Temperate japonica	19201797	2893037913	7.2X	98.97
RWG-257	Munjang Byeo	SAMEA4999306	Temperate japonica	23390508	3521550761	8.8X	98.93
RWG-258	Taebong Byeo	SAMEA4999320	Temperate japonica	22527521	3401321907	8.5X	98.73
RWG-259	Dunnae Byeo	SAMEA4999387	Temperate japonica	32282870	4780811581	12.0X	98.86
RWG-260	Saesangju	SAMEA4999122	Temperate japonica	32455747	4839566994	12.1X	98.83
RWG-261	Manchu Byeo	SAMEA4999377	Temperate japonica	30413855	4552540418	11.4X	98.76
RWG-262	Nongan Byeo	SAMEA4999284	Temperate japonica	26844089	3998533467	10.0X	98.19
RWG-263	Sura Byeo	SAMEA4999221	Temperate japonica	24869198	3702507183	9.3X	98.43
RWG-264	Bonggwang	SAMEA4999219	Temperate japonica	25899190	3854387582	9.6X	98.65
RWG-265	Hwaseonchal Byeo	SAMEA4999226	Temperate japonica	22881246	3410637515	8.5X	98.71
RWG-266	Dongan Byeo	SAMEA4999200	Temperate japonica	29548733	4408347674	11.0X	98.85
RWG-267	Daesan Byeo	SAMEA4999271	Temperate japonica	32195977	4793513305	12.0X	98.56
RWG-268	Nongho Byeo	SAMEA4999169	Temperate japonica	33694768	5019930836	12.5X	98.51
RWG-269	Manguem Byeo	SAMEA4999160	Temperate japonica	31820981	4745325691	11.9X	98.56
RWG-270	Saegyehwa	SAMEA4999140	Temperate japonica	40147741	5981286408	15.0X	98.8
RWG-271	Manweol Byeo	SAMN12714231	Temperate japonica	38027411	5643070176	14.1X	98.71
RWG-272	Hyangmi Byeo 1	SAMEA4999245	Indica	37808599	5630157376	14.1X	97.26
RWG-273	Hwangkeumbora	SAMN12714232	Temperate japonica	29387527	4383330881	11.0X	98.85
RWG-274	Cheonga	SAMN12714233	Temperate japonica	31893131	4791535806	12.0X	99.1
RWG-275	Cheongdam	SAMN12714234	Temperate japonica	30443734	4579350623	11.4X	99.05
RWG-276	Keunseom	SAMN12714235	Indica	29166002	4391017415	11.0X	97.72
RWG-277	Saenuri	SAMEA4999138	Temperate japonica	28741804	4329651402	10.8X	99.08
RWG-278	Hwanggeumnodeul	SAMEA4999285	Temperate japonica	29730692	4485908021	11.2X	98.96
RWG-279	Cheongan	SAMEA4999313	Temperate japonica	29319646	4417450962	11.0X	99.14
RWG-280	Deuraechan	SAMEA4999411	Temperate japonica	26540108	4001088130	10.0X	99.2
RWG-281	Jinbaek	SAMEA4999413	Temperate japonica	24787842	3733090328	9.3X	99.05
RWG-282	Cheongnam	SAMN12714236	Temperate japonica	28815350	4340458960	10.9X	99.16
RWG-283	Suan	SAMEA4999365	Temperate japonica	26403340	3982643143	10.0X	99.12
RWG-284	Dongbo	SAMEA4999399	Temperate japonica	28122476	4265863602	10.7X	98.97
RWG-285	Seolemi	SAMEA4999143	Temperate japonica	27888981	4203254027	10.5X	99.19
RWG-286	Jungsaenggold	SAMEA4999174	Temperate japonica	28030770	4222057174	10.6X	99.1
RWG-287	Saeilmi	SAMEA4999157	Temperate japonica	28551472	4301734488	10.8X	99.05
RWG-288	Seokwang	SAMEA4999203	Temperate japonica	30963978	4631454393	11.6X	99.45
RWG-289	Saenara	SAMEA4999164	Temperate japonica	36728992	5529501492	13.8X	99.18
RWG-290	Paldal	SAMEA4999283	Temperate japonica	22518858	3404475266	8.5X	99.16
RWG-291	Nongbaeg	SAMEA4999303	Temperate japonica	22580699	3411895753	8.5X	99.06
RWG-292	Chupung Byeo	SAMEA4999323	Indica	23203654	3500968380	8.8X	97.55
RWG-293	Kwanak Byeo	SAMEA4999473	Temperate japonica	22332576	3373760678	8.4X	99.03
RWG-294	Seonam Byeo	SAMEA4999443	Temperate japonica	23367201	3527778818	8.8X	98.77
