# Supplementary material for: Genome-Scale Profiling and High-Throughput Analyses Unravel the Genetic Basis of Arsenic Content Variation in Rice
Source: Front Plant Sci. 2022 Jul 18;13:905842. doi: 10.3389/fpls.2022.905842 (PMC9361212; doi:10.3389/fpls.2022.905842)
Supplement: Supplementary File 2 — DNA sequencing and rice core collection information for 279 accessions. [file Table_2.XLSX]

## Sheet: sheet1
Supplementary File 3. Expression levels (FPKM) of arsenic genes for 234 rice accessions
Sample	GRX4	STR5	STR8	AIR2
RWG-001	0.121156	0.0799872	0.177172	1.75457
RWG-002	0.17749	0.153122	0.0435195	1.99802
RWG-003	0.60699	0.254632	0.113284	1.68237
RWG-004	0	0	0	1.90282
RWG-005	0.233446	0.160989	0.0385331	1.62258
RWG-007	1.12194	0.682878	0.281507	1.38679
RWG-008	0.147701	0	0.153056	1.74577
RWG-009	0.0726693	0.391177	0	1.53037
RWG-010	0.771219	0.960663	0.163376	1.52686
RWG-011	0.403507	0.560779	0	1.90819
RWG-012	0	0.0680986	0.265675	2.03646
RWG-013	0.166459	0	0.0772371	1.9024
RWG-014	0.170655	0.504349	0.114221	1.98293
RWG-015	0.0626045	0.310185	0.0337662	2.05823
RWG-016	0.0309782	0.300305	0.0322374	1.85324
RWG-017	0	0.228749	0.0395018	1.8314
RWG-018	0.0330386	0.185228	0.0959486	1.723
RWG-019	0.100804	0.322755	0	1.61993
RWG-020	0.0306435	0.191007	0	1.83726
RWG-021	0	0.0912089	0.292646	1.8639
RWG-022	0.0332766	0.0280845	0.199103	1.80088
RWG-023	0.0915038	0.0540639	0.195726	1.87866
RWG-025	0	0.707407	0	2.01974
RWG-026	0.148855	0.288809	0.0839295	1.97731
RWG-027	0.66315	0.166587	0.556287	1.97008
RWG-028	0	0.118502	0.111349	1.89714
RWG-029	0.350099	0.273321	0	1.96015
RWG-030	0.101681	0.258939	0.282476	1.90599
RWG-031	0	0.276625	0.202492	1.83065
RWG-032	0.127463	0.177166	0.071024	1.88619
RWG-034	0.0806755	0.570623	0	1.65184
RWG-035	0.0356776	0.489749	0	1.77886
RWG-037	0.0721727	1.82405	0.445508	1.93384
RWG-038	0.0362565	0	0.449532	1.95669
RWG-039	0.227049	0.511397	0.160495	1.86349
RWG-040	0	0.129716	0.15547	1.90353
RWG-041	0.347946	0.419004	0.422613	1.70148
RWG-042	0.0938621	1.3608	0	1.70161
RWG-043	0.431994	0.525143	0.750238	1.99759
RWG-045	0	0.343968	0.0742304	1.8777
RWG-046	0.283467	0.249516	0.0363159	1.58768
RWG-047	0	0.272138	0.0408173	1.3718
RWG-048	0.639501	0.573363	0.870224	1.9177
RWG-050	0.123959	0.413137	0.0690966	1.86804
RWG-051	0.0707222	0.182425	0.0382747	1.7796
RWG-052	0.0656634	0.0563914	0.0680879	1.8874
RWG-053	0.113493	0.42223	0.407245	1.93752
RWG-055	0.0780103	1.0645	0	1.94523
RWG-056	0.189431	0.22835	0.19581	1.81573
RWG-057	0	0.319506	0.118196	2.13567
RWG-058	0	0.273672	0.062065	1.95234
RWG-059	0.0749926	0.119883	0	2.0335
RWG-060	0.0362752	0.613618	0.489058	1.85589
RWG-061	0.588768	0.844333	0.68671	1.96586
RWG-062	0	0	0	1.74115
RWG-063	0.0403383	0.14884	0	1.86402
RWG-064	0.912237	0.240954	0.749717	1.66185
RWG-065	0.0331149	1.1472	0.123762	1.95435
RWG-066	0.038589	0.305106	0	1.62295
RWG-068	0.213728	0.207266	0.10858	1.90265
RWG-069	0.490018	0.357527	0	1.95638
RWG-073	0.188812	0	0.360917	1.7948
RWG-074	0.0389008	0.411625	0	1.81629
RWG-075	0	0.388909	0	1.73112
RWG-076	0.0532579	0.522435	0.055238	1.86826
RWG-077	0.038213	0.285608	0	1.86847
RWG-078	0	0.180135	0.120404	1.89772
RWG-079	0	0.0938369	0	1.96338
RWG-080	0	0.290717	0.271455	1.82058
RWG-082	0.0966779	1.18737	0.0360727	2.0284
RWG-083	0	0.0309664	0	1.78938
RWG-084	0	1.08231	0	1.92456
RWG-085	0.120191	0.62695	0.191237	1.19773
RWG-087	0	0.157333	0	1.83755
RWG-088	0.115623	0	0	1.71201
RWG-090	0	0.390981	0	1.51846
RWG-091	0.0616232	0	0	0.459457
RWG-092	0	0.14392	0.128247	1.63127
RWG-093	0.0517936	0.526447	0	1.84423
RWG-094	0.155166	0.104511	0	1.60937
RWG-095	0	0.504654	0.0330987	2.13692
RWG-096	0.0319438	0.19874	0.0928837	2.05414
RWG-097	0.128504	0.156725	0.0373238	1.95589
RWG-098	0.0425877	0.459846	0.0152064	1.66564
RWG-099	0.0846721	0.458744	0.0878864	1.83981
RWG-100	0.0686648	0.58157	0.103028	1.86525
RWG-101	0	0.550145	0	1.64138
RWG-102	0	0.138407	0.0622348	1.46674
RWG-103	0	0.277403	0.0354304	1.94523
RWG-104	0	0.651949	0.0707905	1.88363
RWG-105	0.268581	0.170826	0.253458	1.6446
RWG-106	0.0388371	0.118636	0.0404384	1.7909
RWG-108	0	0.126412	0.444596	2.1074
RWG-109	0.163785	0.469688	0.497296	1.57069
RWG-110	0	0	0.213625	1.49853
RWG-111	0	0.0964112	0.0812882	1.91037
RWG-112	0.265103	0.32872	0.440016	1.73978
RWG-113	0.0327788	0.299277	0.45918	1.94145
RWG-114	0.11484	0.099423	0.0328927	2.04847
RWG-115	0.110467	0.435567	0.088403	1.86984
RWG-116	0	0.0833145	0.204731	1.5089
RWG-117	0.19608	1.29607	0.179004	1.67322
RWG-118	0.169912	0.0649037	0.145916	1.70137
RWG-119	0.159844	0.0314814	0.0738415	1.84754
RWG-120	0	0.137497	0.191174	1.8427
RWG-124	0.334305	0.151083	0.407535	1.95604
RWG-127	0.140459	0.193194	0.0412418	1.97466
RWG-128	0	0.476423	0.0898532	2.03447
RWG-130	0.155299	0.135229	0	1.94091
RWG-131	0.195094	0.114099	0.535786	2.07186
RWG-132	0.494679	0.18051	0.25256	2.14584
RWG-133	0.0582008	0.442072	0	2.01589
RWG-134	0	0.208981	0	2.07755
RWG-135	0	0.127238	0	1.7446
RWG-136	0.0189959	0.576718	0.0197355	1.97506
RWG-138	0.0193075	0.176801	0.0200558	1.86106
RWG-139	0.0573496	0.187435	0.0307606	1.86011
RWG-140	0	0.279861	0.0308984	2.03055
RWG-141	0	0.185786	0	1.87501
RWG-142	0.164966	0.182888	0.146236	2.10661
RWG-143	0	0.0277334	0.0337995	1.88803
RWG-144	0.152939	0.0577106	0.0704151	1.92731
RWG-145	0	0.310988	0.103816	1.88018
RWG-146	0.0516649	0.186343	0	1.91269
RWG-147	0	0.529073	0.0285447	1.97794
RWG-148	0.1143	0.17911	0.16728	1.95542
RWG-149	0.104607	0.454316	0	1.94942
RWG-150	0.0270932	0.550261	0	1.81031
RWG-151	0	0.182839	0	1.89032
RWG-152	0	0.0249375	0.0588066	1.87024
RWG-153	0	0.0295703	0.0692884	1.8652
RWG-154	0.0340594	0.170429	0.0986949	1.92384
RWG-155	0.0344391	0.311656	0	2.00501
RWG-156	0	0.163837	0.0646582	1.94256
RWG-157	0	0.232987	0.0362854	1.74022
RWG-158	0.216253	0.0632399	0	1.76266
RWG-159	0.0356921	0.0855621	0	1.91496
RWG-160	0.0724936	0.116861	0.0515098	1.9767
RWG-161	0.448399	0.131746	0	1.89933
RWG-162	0.0369643	0.114507	0.0383816	1.91702
RWG-163	0.200251	0.799341	0	1.78458
RWG-164	0.393242	0.995682	0.0682582	1.81586
RWG-165	0	0.687658	0.293689	1.61628
RWG-166	0.029767	0.364322	0.0870229	1.60453
RWG-167	0.212543	0.784932	0.030579	1.7009
RWG-168	0.0522567	0.544907	0	1.89508
RWG-169	0.0662659	0.0291752	0.0357819	1.89535
RWG-170	0.122701	0.209432	0.035443	1.94923
RWG-171	0	0.0331142	0	2.1085
RWG-172	0.34767	0.118237	0.0521304	2.10666
RWG-174	0.599031	0.799608	0.315162	2.03343
RWG-175	0	0.0369746	0	1.96541
RWG-176	0	0	0	1.90541
RWG-177	0.130321	0	0.0497203	2.06888
RWG-178	0.0681502	0.030208	0	1.7238
RWG-179	0	0.0526589	0.0637359	1.99264
RWG-180	0	0.49769	0	2.1463
RWG-182	0	0	0	1.56769
RWG-183	0.367963	0.0885177	0.0564154	2.16157
RWG-184	0	0.238447	0.0604258	1.14555
RWG-185	0.0572685	0.0931757	0	1.92174
RWG-186	0	0	0	1.81741
RWG-188	0.0557864	0	0	2.15355
RWG-189	0	0	0	1.74214
RWG-190	0.151674	0.0368504	0.156835	1.12144
RWG-191	0.0682044	0.11041	0	1.69313
RWG-192	0	0	0	1.92457
RWG-193	0	0	0.050302	1.19678
RWG-194	0	0.0391347	0	1.65952
RWG-195	0.379476	0.219904	0	1.42958
RWG-196	0	0	0	1.28593
RWG-197	0	0.03872	0	1.07352
RWG-198	0.0494944	0	0	1.87825
RWG-199	0	0	0	2.12843
RWG-200	1.23078	0.859122	0.394115	2.13746
RWG-201	0	1.06014	0	2.1071
RWG-202	0	0	0	1.14192
RWG-204	0	0	0.0551619	1.35916
RWG-205	0.0982258	0	0	1.74406
RWG-206	0.0588973	0.136946	0	1.90562
RWG-207	0	0	0.15309	1.76318
RWG-210	0	0.062995	0	1.10599
RWG-211	0	0	0	0.993783
RWG-212	0.495215	0.100014	0.35474	1.2719
RWG-213	0.0575208	0.0492673	0	1.83632
RWG-214	0	0.0446479	0	1.8445
RWG-215	0.0523187	0.0853255	0	1.79131
RWG-216	0.123401	0	0	1.6961
RWG-217	0.0492541	0.042061	0	1.53716
RWG-218	0	0.153798	0.0696341	1.77661
RWG-219	0.047142	0	0	1.75016
RWG-220	0	0	0	1.64485
RWG-221	0	0.610051	0	2.04536
RWG-222	0	0.741312	0.113399	1.96077
RWG-223	0	0	0.0337873	2.15397
RWG-224	0.116461	0.770697	0	2.18517
RWG-225	0.0884961	0	0	2.33818
RWG-226	0	0.603089	0.142128	1.6102
RWG-228	0	0.111818	0	1.72951
RWG-229	0.0686967	0	0	1.81437
RWG-230	0	0	0	2.10649
RWG-231	0.0511182	0.0833697	0	2.16911
RWG-233	0	0.262226	0	2.1204
RWG-234	0	0.0791128	0	2.28599
RWG-235	0	0	0	1.89694
RWG-236	0	0.260368	0	2.03369
RWG-238	0.13141	0.114445	0.190477	1.34677
RWG-240	0.262287	0.0571741	0	2.22806
RWG-243	0.154373	0	0	1.1846
RWG-245	0	0.0731587	0	1.75608
RWG-250	0.207472	0.151642	0	2.21652
RWG-252	0	0.257986	0	2.27698
RWG-258	0	0.0902856	0	2.02268
RWG-259	0	0	0	2.01239
RWG-260	0	0	0.0613277	1.89079
RWG-261	0.129492	0	0	2.15519
RWG-263	0	0.137347	0	1.96677
RWG-264	0.100129	0.123591	0	1.79477
RWG-265	0	0	0	1.72408
RWG-266	0	0.272682	0.0550127	2.26229
RWG-268	0	0	0.0526405	2.0042
RWG-271	0	0.298385	0	1.76219
RWG-272	0.0521986	0.121701	0	1.25084
RWG-273	0	0.0309054	0.072731	2.21042
RWG-274	0.275076	0.0744661	0	2.08726
RWG-275	0	0.183362	0.0649867	1.44339
RWG-276	0.0534257	0	0	1.25929
RWG-277	0.0418674	0	0	2.02283
RWG-278	0.100774	0.300714	0.188408	1.91836
RWG-280	0.366115	0.121239	0	2.08161
RWG-285	0	0	0	2.04515
RWG-291	0	0	0	2.0869
RWG-292	0.266655	0	0.124167	1.44134
