# Supplementary material for: Genome-Scale Profiling and High-Throughput Analyses Unravel the Genetic Basis of Arsenic Content Variation in Rice
Source: Front Plant Sci. 2022 Jul 18;13:905842. doi: 10.3389/fpls.2022.905842 (PMC9361212; doi:10.3389/fpls.2022.905842)
Supplement: Supplementary File 3 — Expression levels (FPKM) of arsenic genes for 234 rice accessions. [file Table_3.XLSX]

## Sheet: STR5
trans-eQTL gene	Start	End	Strand	Description
Os01g0635200	25462003	25463635	+	Homeodomain-like containing protein
Os01g0635400	25468113	25468608	+	Similar to mRNA-associated protein mrnp 41 (Rae1 protein homolog). (Os01t0635400-01);Similar to rae1-like protein. (Os01t0635400-02)
Os01g0635550	25476388	25477555	-	ZF-HD homeobox protein Cys/His-rich dimerisation region domain containing protein
Os01g0635600	25478689	25483004	-	Trimeric LpxA-like domain containing protein
Os01g0635800	25481887	25484008	+	Hypothetical gene
Os01g0636100	25490150	25490661	-	Non-protein coding transcript.
Os01g0636200	25492188	25492237	-	Non-protein coding transcript.
Os01g0775750	32830891	32836318	-	Hypothetical protein
Os01g0776300	32835841	32838252	+	Protein of unknown function DUF26 domain containing protein
Os01g0776400	32838525	32842473	-	Similar to predicted protein
Os01g0776500	32842696	32847884	+	Peptidase cysteine/serine, trypsin-like domain containing protein
Os01g0776600	32848286	32852539	-	Group Ia of purple acid phosphatase, Root-associated APase, Response to phosphate starvation, Utilization of organic phosphorus (Os01t0776600-01);Similar to predicted protein. (Os01t0776600-02);Similar to predicted protein. (Os01t0776600-03)
Os01g0776700	32855435	32858097	-	Similar to predicted protein
Os01g0776800	32860954	32863510	+	Domain of unknown function DUF1618 domain containing protein. (Os01t0776800-01);Hypothetical conserved gene. (Os01t0776800-02)
Os01g0777000	32869293	32874316	+	Vacuolar protein sorting-associated protein 51 domain containing protein
Os01g0777101	32877682	32878193	+	Hypothetical gene
Os01g0777200	32886869	32892451	+	Peptidase aspartic, catalytic domain containing protein
Os01g0777300	32893402	32899783	+	Exonuclease 1, Cell proliferation, UV-damaged nuclear DNA repair under dark conditions
Os01g0777400	32901281	32902616	+	Conserved hypothetical protein.
Os01g0777450	32903356	32905028	+	Hypothetical gene.
Os01g0777500	32904020	32905293	-	Similar to acid phosphatase/ oxidoreductase/ transition metal ion binding.
Os01g0777600	32907633	32908968	+	Conserved hypothetical protein
Os01g0777650	32909708	32911380	+	Hypothetical gene.
Os01g0777700	32910354	32925363	-	Similar to acid phosphatase/ oxidoreductase/ transition metal ion binding.
Os01g0777800	32929073	32932792	-	Hypothetical conserved gene
Os01g0777900	32934209	32934997	+	Non-protein coding transcript.
Os01g0778100	32940137	32942493	+	Hypothetical conserved gene
Os01g0778400	32946648	32946942	-	Hypothetical protein
Os01g0778500	32947996	32948879	-	Similar to predicted protein
Os01g0778700	32956995	32963290	+	Similar to Transmembrane protein 49
Os01g0778800	32965371	32976817	+	Peptidase M16, core domain containing protein
Os01g0778900	32976736	32977251	-	Similar to serine-rich protein-related
Os01g0779100	32985048	32994371	+	Peptidase M16, zinc-binding site domain containing protein
Os01g0779201	32994691	32994921	-	Hypothetical conserved gene
Os01g0779300	32996762	32999176	+	Concanavalin A-like lectin/glucanase, subgroup domain containing protein.
Os01g0779400	33000078	33010221	-	Zinc finger, RING/FYVE/PHD-type domain containing protein
Os01g0779800	33029111	33030489	-	Similar to SR protein related family member
Os01g0780400	33050848	33058490	+	Katanin P80 ortholog, Katanin regulatory subunit P80c
Os01g0780500	33059198	33064709	+	SCAMP family protein
Os01g0780600	33064726	33067834	-	Similar to Transposon protein Mutator sub-class
Os01g0780701	33065108	33066774	+	Hypothetical gene.
Os01g0780800	33073583	33078968	-	SAND domain-containing protein, Trithorax group factor, Transcriptional regulation of stress responsive genes
Os01g0780900	33082114	33083394	+	Hypothetical conserved gene
Os01g0781000	33089210	33090179	+	Vacuolar protein sorting-associated, VPS28 family protein.
Os01g0781100	33091621	33096361	+	Similar to NBS-LRR protein (Fragment)
Os01g0781200	33098082	33103904	+	CC-NBS-LRR Protein, Resistance to leaf and neck blast
Os01g0781600	33118315	33119858	+	Conserved hypothetical protein
Os01g0781700	33120499	33124371	+	Nucleotide binding site-leucine-rich repeat (NBS-LRR) protein, Blast resistance (Nipponbare: susceptible)
Os01g0781833	33138943	33140486	+	Conserved hypothetical protein
Os01g0782100	33136846	33145541	+	Protein with NBS (nucleotide-binding site) and LRR(leucine-rich repeat), Race-specific resistance to blast
Os01g0782200	33145928	33152527	-	Diacylglycerol kinase, catalytic region domain containing protein. (Os01t0782200-01);Similar to D-erythro-sphingosine kinase/ diacylglycerol kinase. (Os01t0782200-02)
Os01g0782300	33147601	33148342	+	Conserved hypothetical protein
Os01g0782400	33153155	33153222	-	Non-protein coding transcript
Os01g0782500	33154311	33158317	-	Phospholipid/glycerol acyltransferase domain containing protein
Os01g0782800	33168429	33172680	-	Similar to Cyclic nucleotide-gated ion channel 4 (AtCNGC4) (Cyclic nucleotide-and calmodulin-regulated ion channel 4) (AtHLM1). (Os01t0782800-00)
Os01g0782850	33168428	33169121	+	Hypothetical gene
Os01g0782901	33177222	33177745	-	Arbuscular mycorrhizal (AM)-specific marker, Peptidoglycan binding LysM domain 2 containing protein
Os01g0783000	33181340	33181729	-	Similar to lysM domain containing protein
Os01g0783100	33182589	33186141	+	Pentatricopeptide repeat domain containing protein
Os01g0783200	33186610	33192979	-	Similar to Diacylglycerol kinase
Os01g0783400	33196867	33197909	-	Similar to DNA cross-link repair protein-related
Os01g0783500	33198608	33201733	-	Rossmann-like alpha/beta/alpha sandwich fold domain containing protein
Os01g0783600	33205190	33207633	+	Similar to Frataxin
Os01g0783700	33207714	33208262	-	Similar to EF-hand Ca2+-binding protein CCD1
Os01g0783800	33210231	33216314	+	S-Domain receptor like kinase-SDS2, S-domain family (SD-1a type) receptor-like kinase, Positively regulation of programmed cell death and immunity, Resistance to Magnaporthe oryzae
Os01g0783851	33215018	33216040	-	Hypothetical protein
Os01g0783900	33218394	33219820	+	S-Domain receptor like protein-11
Os01g0784000	33221020	33221565	-	Similar to OSIGBa0117N13.1 protein
Os01g0784101	33227678	33231377	-	Hypothetical protein
Os01g0784200	33227652	33231831	+	S-Domain receptor like kinase-15
Os01g0784450	33238849	33240103	-	Hypothetical protein
Os01g0784500	33240486	33243618	+	Conserved hypothetical protein
Os01g0784600	33244777	33248099	+	Similar to nodulation protein-related
Os01g0784700	33248878	33256713	-	S-Domain receptor like kinase-3, Response to Xanthomonas oryzae pv. oryzae in resistant rice genotypes, Response to R. solani
Os01g0784725	33249052	33256570	+	Hypothetical protein
Os01g0784750	33264144	33264767	-	Non-protein coding transcript
Os01g0784800	33264366	33268325	+	Flavodoxin/nitric oxide synthase domain containing protein
Os01g0784833	33266553	33268245	-	Hypothetical gene
Os01g0784900	33272134	33274419	-	Conserved hypothetical protein
Os01g0785300	33302721	33303613	+	Hypothetical protein
Os01g0785400	33308448	33310933	+	IAA-amido Synthetase, Control of leaf inclination, Auxin homeostasis, Regulation of defense response
Os01g0785500	33310052	33310601	-	Hypothetical protein
Os01g0785600	33317043	33317912	-	Methyltransferase type 11 domain containing protein
Os01g0785700	33318039	33322908	+	Pentatricopeptide repeat domain containing protein
Os01g0785900	33329637	33331935	-	Zinc finger, C2H2-type domain containing protein. (Os01t0785900-01);Zinc finger, C2H2-type domain containing protein. (Os01t0785900-02)
Os01g0786000	33329681	33330583	+	ABC transporter, conserved site domain containing protein.
Os01g0786500	33350154	33351195	-	Similar to early nodulin 20
Os01g0786601	33359447	33361543	+	Hypothetical gene
Os01g0786700	33359554	33361633	-	Protein of unknown function DUF81 domain containing protein
Os01g0786800	33364391	33367253	-	Protein of unknown function DUF81 domain containing protein
Os01g0786900	33368985	33374621	-	WD40 repeat-like domain containing protein
Os01g0787000	33382428	33384487	-	Similar to Peroxidase (EC 1.11.1.7). (Os01t0787000-01);Similar to peroxidase 56. (Os01t0787000-02)
Os01g0787101	33382772	33384150	+	Hypothetical protein. (Os01t0787101-00)
Os01g0787300	33389691	33391291	+	Hypothetical conserved gene
Os01g0787400	33392410	33395692	+	Conserved hypothetical protein
Os01g0787600	33409655	33415562	+	Similar to Salicylic acid-binding protein 2. (Os01t0787600-01);Similar to Protein S. (Os01t0787600-02)
Os01g0788001	33448517	33449043	-	Hypothetical gene
Os01g0788200	33448396	33449269	+	Nuclear transport factor 2 domain containing protein
Os01g0788400	33453435	33460079	+	Pectin methylesterase, Leaf senescence regulation
Os01g0788451	33454271	33459917	-	Hypothetical protein
Os01g0788500	33460402	33463754	-	Disease resistance protein domain containing protein
Os01g0788700	33468639	33470174	+	Cupredoxin domain containing protein
Os01g0788800	33474895	33478422	+	Similar to Isoform 2 of Homeobox-leucine zipper protein TF1. (Os01t0788800-01);Similar to Isoform 2 of Homeobox-leucine zipper protein TF1. (Os01t0788800-02);Similar to Isoform 2 of Homeobox-leucine zipper protein TF1. (Os01t0788800-03);HD-GL2 family homeobox protein, Early embryo and endosperm development (Os01t0788800-04)
Os01g0788850	33475054	33477971	-	Hypothetical protein
Os01g0788900	33478985	33481343	-	Pentatricopeptide repeat domain containing protein. (Os01t0788900-01);Similar to predicted protein. (Os01t0788900-02)
Os01g0788950	33482291	33484203	-	Similar to partner of Nob1.
Os01g0789000	33484803	33487848	-	Hypothetical conserved gene
Os01g0789100	33489285	33492959	-	CDP-alcohol phosphatidyltransferase family protein
Os01g0789200	33494608	33496692	+	Similar to Serine/threonine-protein kinase PBS1 (EC 2.7.1.37) (AvrPphB susceptible protein 1)
Os01g0791033	33533878	33534687	-	Similar to ribulose-1,5-bisphosphate carboxylase/oxygenase large subunit
Os01g0791151	33495827	33496550	-	Hypothetical gene
Os01g0793100	33590636	33591674	-	Similar to Polyphenol oxidase
Os01g0793200	33593744	33597017	+	Pentatricopeptide repeat domain containing protein
Os01g0793300	33601018	33605323	-	Di-copper centre-containing domain containing protein
Os01g0793500	33609424	33614332	-	Similar to mRNA, clone: RTFL01-05-M08
Os01g0793550	33613903	33614397	+	Hypothetical gene
Os01g0793600	33615614	33616258	-	Conserved hypothetical protein
Os01g0793701	33609385	33616266	+	Hypothetical protein
Os01g0793800	33618550	33619174	-	Conserved hypothetical protein
Os01g0793900	33625287	33626043	-	Conserved hypothetical protein
Os01g0794100	33629559	33630287	-	Conserved hypothetical protein

## Sheet: STR8
cis-eQTL gene	Start	End	Strand	Description
Os02g0156400	3092570	3095103	-	Leucine-rich repeat, N-terminal domain containing protein
Os02g0156500	3093895	3095152	+	Hypothetical protein
Os02g0156600	3097247	3099450	-	Hypothetical conserved gene
Os02g0156633	3102631	3104794	-	Hypothetical conserved gene
Os02g0156700	3106065	3109343	+	Hypothetical protein
Os02g0156800	3106371	3108579	-	Leucine-rich repeat-containing N-terminal, type 2 domain containing protein
Os02g0157000	3113436	3120818	+	Leucine-rich repeat domain containing protein
Os02g0157100	3124459	3126612	-	Leucine-rich repeat domain containing protein
Os02g0157200	3127100	3129256	-	Leucine-rich repeat domain containing protein
Os02g0157300	3132469	3137551	+	Hypothetical protein
Os02g0157400	3132777	3134985	-	Leucine-rich repeat-containing N-terminal, type 2 domain containing protein
Os02g0157501	3136270	3138125	-	Leucine-rich repeat domain containing protein
Os02g0157600	3142202	3144143	+	Arsenate (As(V)) reductase, Rhodanase-like protein, As(V) tolerance, Control of arsenic (As) accumulation (Os02t0157600-01);Rhodanese-like domain containing protein (Os02t0157600-02)
Os02g0157700	3144129	3144623	-	Non-protein coding transcript
Os02g0157900	3158639	3160602	+	Hypothetical conserved gene
Os02g0539200	19981534	19983176	-	Zinc finger, RING/FYVE/PHD-type domain containing protein
Os02g0539500	20000799	20002297	+	VQ domain containing protein
Os02g0539600	20005963	20013851	+	Putative metallo-β-lactamase-trihelix chimera, Chloroplast development
Os02g0539900	20026633	20030067	-	WD40 repeat domain containing protein
Os02g0540000	20034215	20036481	+	Similar to Zinc finger, C3HC4 type family protein, expressed

## Sheet: AIR2
cis-eQTL gene	Start	End	Strand	Description
Os11g0530600	19277597	19281006	-	Chalcone synthase, Sakuranetin biosynthesis under UV stress conditions
Os11g0530650	19278125	19278998	+	Hypothetical protein
Os11g0530700	19279230	19279733	-	Non-protein coding transcript
Os11g0531300	19331072	19335359	+	Similar to Universal minicircle sequence binding protein
Os11g0531700	19353108	19355768	+	NUDIX hydrolase domain containing protein. (Os11t0531700-01);Similar to nudix hydrolase 13. (Os11t0531700-02)
Os11g0531800	19354777	19356799	-	Hypothetical protein
Os11g0532000	19356980	19358116	-	Conserved hypothetical protein
Os11g0532200	19362542	19366130	+	Hypothetical protein
Os11g0532600	19385813	19388767	+	Conserved hypothetical protein
Os11g0532751	19390085	19390976	-	Conserved hypothetical protein
Os11g0532900	19412334	19413470	+	Conserved hypothetical protein
Os11g0533000	19414910	19420228	+	Hypothetical protein
Os11g0533100	19421487	19429665	-	Similar to CarD-like transcriptional regulator family protein, expressed
Os11g0533400	19430389	19431158	-	Conserved hypothetical protein
Os11g0533500	19433456	19439870	+	Retinoblastoma-related protein, Control of pollen development (Os11t0533500-01);Similar to Retinoblastoma-related protein 2b (Fragment). (Os11t0533500-02)
Os11g0533550	19438155	19438407	-	Similar to ribosomal protein S18
Os11g0533600	19440078	19442770	-	Conserved hypothetical protein
Os11g0533800	19449011	19453827	-	Cyclin-like F-box domain containing protein
Os11g0534100	19475574	19476709	+	Hypothetical conserved gene
Os11g0534300	19481652	19484228	-	Zinc finger, DHHC-type domain containing protein
Os11g0534500	19488697	19490550	-	Aminotransferase-like, plant mobile domain domain containing protein
Os11g0535525	19509313	19509897	+	Similar to 10 kDa prolamin
Os11g0535600	19523782	19525249	+	Conserved hypothetical protein
Os11g0536000	19533684	19533998	-	Non-protein coding transcript
Os11g0536400	19534498	19534662	+	Non-protein coding transcript
Os11g0536800	19572490	19576497	-	Amidase family protein. (Os11t0536800-01);Similar to predicted protein. (Os11t0536800-02)
Os11g0537300	19580306	19585480	+	Similar to DedA
Os11g0537350	19585671	19586377	+	Similar to predicted protein
Os11g0537375	19589693	19596109	+	Hypothetical protein
Os11g0537400	19592605	19593300	-	Similar to respiratory burst oxidase-like protein D
Os11g0537900	19615010	19615672	-	Conserved hypothetical protein
Os11g0538400	19635307	19638047	+	Cyclin-like F-box domain containing protein
Os11g0538900	19649312	19655845	+	Similar to Citrate synthase
Os11g0539000	19656814	19658769	+	F-box domain, cyclin-like domain containing protein
Os11g0539200	19675012	19677815	+	Xyloglucan endotransglycosylase, Cell wall-loosening enzyme essential for cell elongation, Internodal elongation
Os11g0539500	19694790	19696368	-	Winged helix repressor DNA-binding domain containing protein
Os11g0539600	19701215	19702758	-	Conserved hypothetical protein
Os11g0539700	19707522	19708469	+	F-box domain, cyclin-like domain containing protein
Os11g0539800	19709715	19716079	-	Similar to Xaa-Pro aminopeptidase 1
Os11g0539901	19720667	19721174	+	Hypothetical conserved gene
Os11g0540000	19720707	19721063	-	Hypothetical protein
Os11g0540100	19723041	19734418	-	Similar to Xaa-Pro aminopeptidase 2 (EC 3.4.11.9)
Os11g0540500	19753978	19754196	+	Similar to Leucine Rich Repeat family protein, expressed
Os11g0540600	19756568	19762592	+	Protein of unknown function DUF247, plant family protein
Os11g0540700	19756780	19757271	-	Non-protein coding transcript
Os11g0540800	19803005	19808418	-	Protein of unknown function DUF247, plant domain containing protein
Os11g0540900	19812507	19815131	-	Protein of unknown function DUF247, plant domain containing protein
Os11g0541200	19839144	19839752	-	Protein of unknown function DUF247, plant domain containing protein
Os11g0541400	19839197	19839779	+	Non-protein coding transcript
Os11g0541600	19858668	19870853	+	Protein of unknown function DUF247, plant domain containing protein
Os11g0542100	19874927	19876378	-	Zinc finger, RING-type domain containing protein
Os11g0542800	19926363	19927472	+	Conserved hypothetical protein
Os11g0543100	19939545	19940949	+	Conserved hypothetical protein
Os11g0543300	19949921	19953420	+	Protein of unknown function DUF247, plant domain containing protein
Os11g0543500	19956772	19963299	-	Similar to H0502B11.6 protein
Os11g0543600	19965096	19965763	+	Conserved hypothetical protein
Os11g0543650	19960766	19961777	-	Non-protein coding transcript
Os11g0543800	19971044	19972011	-	Similar to importin-related
Os11g0543900	19985515	19987297	-	Hypothetical protein
Os11g0544000	19985660	19988488	+	Hypothetical conserved gene. (Os11t0544000-01);Conserved hypothetical protein. (Os11t0544000-02)
Os11g0544100	19988741	19991058	-	Conserved hypothetical protein
Os11g0544150	19990418	19990726	+	Hypothetical protein
Os11g0544200	19994711	19996973	-	Similar to virulent strain associated lipoprotein. (Os11t0544200-01);Similar to Ribosomal protein S7. (Os11t0544200-02);Non-protein coding transcript. (Os11t0544200-03)
Os11g0544300	20002692	20005365	-	Peptidase C12, ubiquitin carboxyl-terminal hydrolase 1 domain containing protein
Os11g0544500	20008560	20013355	-	Uncharacterised protein family UPF0016 domain containing protein. (Os11t0544500-01);Uncharacterised protein family UPF0016 domain containing protein. (Os11t0544500-02)
Os11g0544600	20018265	20023695	+	CHZ-domain protein, Histone chaperone, Regulation of chromatin dynamics and genome transcription (Os11t0544600-01);Hypothetical conserved gene. (Os11t0544600-02)
Os11g0544700	20026021	20029518	+	Structural homolog of eukaryotic general repressor DrAp1, Repressor
Os11g0544800	20030056	20034630	-	Glutamyl-tRNA(Gln) amidotransferase subunit B, Primary root development
Os11g0544866	20035464	20040371	+	Hypothetical gene
Os11g0544900	20035538	20036090	-	Conserved hypothetical protein
Os11g0545000	20045078	20048974	-	NOP5, N-terminal domain containing protein. (Os11t0545000-01);Conserved hypothetical protein. (Os11t0545000-02);NOP5, N-terminal domain containing protein. (Os11t0545000-03)
Os11g0545300	20063595	20074615	+	Similar to Topoisomerase 6 subunit A-like protein. (Os11t0545300-01);Hypothetical gene. (Os11t0545300-02);Homologue of the archaeal topoisomerase VIA (Os11t0545300-03)
Os11g0545600	20098067	20106820	-	Reader protein of trimethylated histone H3 lysine 4 (H3K4me3) and histone H3 lysine 36 (H3K36me3), Brassinosteroid-regulated growth, Flowering time control (Os11t0545600-01);Similar to H0102C09.3 protein. (Os11t0545600-02);MRG family protein. (Os11t0545600-03)
Os11g0545650	20107052	20107816	-	Conserved hypothetical protein
Os11g0545700	20109599	20113395	-	Similar to Centromere/kinetochore protein zw10 homolog
Os11g0545800	20119120	20125235	-	Similar to regulator of chromosome condensation (RCC1) family protein / UVB-resistance protein-related
Os11g0546000	20129027	20134231	+	RNase L inhibitor (Os11t0546000-01);Similar to RNase L inhibitor-like protein. (Os11t0546000-02)
Os11g0546100	20136228	20140598	+	Transmembrane receptor, eukaryota domain containing protein
Os11g0546150	20136388	20140232	-	Hypothetical protein
Os11g0546200	20141197	20143526	-	Armadillo-like helical domain containing protein
Os11g0546300	20144609	20147897	-	Patatin family protein
Os11g0546401	20147243	20148183	+	Hypothetical gene
Os11g0546500	20152474	20153947	-	Galactosyl transferase family protein
Os11g0546600	20174656	20176341	-	Similar to phospholipase A2
Os11g0546750	20178235	20178996	-	Hypothetical gene
Os11g0546900	20178469	20181426	+	14-3-3 protein, Positive role in cold stress response
Os11g0547000	20182486	20187327	-	Autonomous floral activator, Promotion of flowering (Os11t0547000-01);Hypothetical conserved gene. (Os11t0547000-02)
Os11g0547800	20190771	20193218	+	Conserved hypothetical protein
Os11g0548600	20239369	20240115	+	Similar to LysM domain containing protein
Os11g0549300	20270483	20275892	+	Similar to Protein kinase domain containing protein, expressed
Os11g0549401	20280913	20281173	-	Hypothetical gene
Os11g0549469	20312783	20313633	-	Non-protein coding transcript
Os11g0549537	20315329	20316947	-	Similar to RNA recognition motif containing protein
Os11g0549605	20321331	20326035	+	Domain of unknown function DUF629 domain containing protein
Os11g0549610	20327872	20332134	+	Hypothetical conserved gene
Os11g0549615	20336764	20340697	-	Metallophosphoesterase domain containing protein
Os11g0549620	20343336	20349189	-	Similar to Purple acid phosphatase
Os11g0549635	20359909	20368828	+	Similar to ABC1 family protein
Os11g0549650	20369301	20372451	-	Mitochondrial matrix Mmp37 domain containing protein
Os11g0549655	20372778	20376120	-	Similar to maf-like protein CV_0124
Os11g0549665	20381885	20383247	+	Hypothetical conserved gene. (Os11t0549665-01);Conserved hypothetical protein. (Os11t0549665-02);Hypothetical conserved gene. (Os11t0549665-03)
Os11g0549667	20385810	20385869	-	Non-protein coding transcript
Os11g0549670	20386256	20388954	-	Similar to Aspartate-semialdehyde dehydrogenase
Os11g0549675	20390259	20392225	-	Similar to cDNA clone:001-208-B08, full insert sequence
Os11g0549680	20396869	20401822	+	Similar to Zinc knuckle family protein, expressed
Os11g0549686	20408253	20415265	+	Similar to ABC1 family protein
Os11g0549690	20415224	20419205	-	Hypothetical conserved gene
Os11g0549695	20420039	20423566	-	Maf-like protein family protein
Os11g0549700	20426260	20432203	+	Ankyrin domain containing protein
Os11g0549900	20433314	20437020	+	Similar to tubulin alpha-6 chain
Os11g0550100	20445822	20450284	-	Similar to NB-ARC domain containing protein, expressed
Os11g0550300	20455340	20460320	-	Hypothetical protein
Os11g0550500	20461110	20464673	+	Similar to LZ-NBS-LRR class RGA
Os11g0550800	20478291	20478867	-	Similar to plastid-specific ribosomal protein 6
Os11g0550900	20482685	20488052	-	Conserved hypothetical protein
Os11g0551350	20501771	20503074	-	Hypothetical conserved gene
Os11g0551800	20518354	20520099	-	Similar to Yippee-like protein 1 (DGL-1) (Mdgl-1)
Os11g0551900	20522000	20525236	+	Hypothetical conserved gene. (Os11t0551900-01);Growth regulating factor 8, Resistance to the brown planthopper (Os11t0551900-02)
Os11g0552000	20525553	20530015	-	Similar to Tyrosine/nicotianamine aminotransferases family protein
Os11g0552100	20533192	20538142	-	Protein of unknown function DUF724 family protein. (Os11t0552100-01);Similar to Agenet domain containing protein. (Os11t0552100-02)
Os11g0552500	20566514	20567788	-	Conserved hypothetical protein
Os11g0552600	20572147	20575907	-	Similar to Kinesin-like protein
Os11g0553500	20589041	20591080	-	Protein kinase, catalytic domain domain containing protein
Os11g0553666	20589110	20591094	+	Hypothetical protein
Os11g0553832	20598878	20599291	+	Hypothetical protein
Os11g0554000	20614732	20616722	-	Non-protein coding transcript
Os11g0554200	20617095	20618386	-	Conserved hypothetical protein
Os11g0555300	20643384	20647412	+	Similar to Rp1-like protein
Os11g0555600	20651030	20654076	-	Protein kinase, core domain containing protein
Os11g0555866	20651321	20653358	+	Hypothetical protein
Os11g0556132	20660249	20668186	+	Hypothetical protein
Os11g0556400	20672585	20674513	-	Serine/threonine protein kinase-related domain containing protein
Os11g0556433	20672683	20674534	+	Hypothetical protein
Os11g0556466	20680490	20680971	+	Hypothetical conserved gene
Os11g0556733	20683795	20685811	+	Hypothetical protein
Os11g0557000	20702530	20703433	+	Phytosulfokine family protein
Os11g0557300	20709538	20714159	-	BSD domain containing protein
Os11g0557400	20711039	20712696	-	Domain of unknown function DUF1618 domain containing protein
Os11g0557500	20716456	20718510	+	Protein kinase, core domain containing protein
Os11g0557600	20720048	20720121	+	Non-protein coding transcript
Os11g0557700	20720724	20723098	+	Similar to S-adenosylmethionine-dependent methyltransferase/ catalytic. (Os11t0557700-01);Similar to S-adenosylmethionine-dependent methyltransferase/ catalytic. (Os11t0557700-02)
Os11g0557800	20723964	20724619	-	Conserved hypothetical protein
Os11g0557900	20729532	20731534	+	ARP2/3 complex 16 kDa subunit (p16-Arc) family protein
Os11g0558100	20733795	20733991	-	Similar to Transposase
Os11g0558200	20735117	20737678	-	R2R3-type MYB transcriptional activator, Tolerance to Pi deficiency
Os11g0558300	20743741	20748358	+	Similar to Acyl CoA synthetase (EC 6.2.1.3)
Os11g0558350	20746336	20747882	-	Similar to Acyl-CoA synthetase (EC 6.2.1.3)
Os11g0558400	20748838	20751918	-	Leucine-rich repeat, N-terminal domain containing protein
Os11g0558500	20754834	20759343	+	Ribosome-inactivating protein domain containing protein. (Os11t0558500-01);Hypothetical protein. (Os11t0558500-02)
Os11g0558566	20759465	20760108	-	Hypothetical conserved gene
Os11g0558900	20770062	20773259	+	Leucine-rich repeat, N-terminal domain containing protein
Os11g0559200	20802978	20806262	+	Protein kinase, core domain containing protein
Os11g0559366	20804934	20805222	-	Non-protein coding transcript
Os11g0559533	20814240	20815223	-	Hypothetical gene
Os11g0559600	20832524	20835844	-	Conserved hypothetical protein
Os11g0560033	20838846	20839321	+	Non-protein coding transcript
Os11g0560366	20873272	20874309	+	Hypothetical protein
Os11g0560900	20895137	20895683	+	Similar to Leucine Rich Repeat family protein
Os11g0561100	20902326	20905361	+	Similar to Leucine Rich Repeat family protein
Os11g0562100	20942418	20959700	+	Squalene cyclase domain containing protein. (Os11t0562100-01);Similar to cycloartenol synthase. (Os11t0562100-02)
Os11g0562266	20947646	20948320	-	Conserved hypothetical protein
Os11g0562432	20962368	20962467	+	Non-protein coding transcript
Os11g0562600	20964403	20966323	-	Conserved hypothetical protein
Os11g0564800	21031038	21037729	-	Hypothetical protein
Os11g0564900	21031351	21034395	+	Leucine-rich repeat domain containing protein
Os11g0565000	21040870	21043941	+	Leucine-rich repeat, N-terminal domain containing protein
Os11g0565300	21047440	21049536	-	Similar to Protein kinase domain containing protein
Os11g0565400	21050994	21056185	-	Similar to RING finger family protein
Os11g0565920	21079173	21082347	+	Leucine-rich repeat domain containing protein
Os11g0566800	21102794	21104582	+	Similar to Bibenzyl synthase (EC 2.3.1.-)
Os11g0567200	21103422	21104298	-	Hypothetical protein
Os11g0567600	21145760	21148865	+	Leucine-rich repeat domain containing protein
Os11g0567800	21156776	21159062	+	Leucine-rich repeat-containing N-terminal, type 2 domain containing protein
Os11g0567900	21161254	21162387	+	Hypothetical protein
Os11g0568300	21178535	21182284	-	Cell division cycle-associated protein domain containing protein
Os11g0568401	21178797	21179549	+	Non-protein coding transcript
Os11g0568500	21185518	21187738	+	Prefoldin domain containing protein
Os11g0568600	21188307	21197806	+	THUMP domain containing protein. (Os11t0568600-01);Similar to THUMP domain containing protein. (Os11t0568600-02)
Os11g0568633	21195134	21195969	-	Conserved hypothetical protein
Os11g0568666	21193026	21194597	-	Similar to OSIGBa0130K07.4 protein
Os11g0568700	21201721	21203627	+	Conserved hypothetical protein. (Os11t0568700-01);START-like domain domain containing protein. (Os11t0568700-02)
Os11g0568800	21213554	21216313	-	Leucine-rich repeat, typical subtype domain containing protein
Os11g0568950	21213944	21214216	+	Non-protein coding transcript
Os11g0569300	21243403	21246824	-	Serine/threonine protein kinase domain containing protein
Os11g0569400	21244402	21244676	+	Non-protein coding transcript
Os11g0569500	21250919	21254683	-	Similar to Receptor kinase-like protein
Os11g0569600	21261123	21265839	-	Similar to Receptor kinase-like protein
Os11g0569733	21273533	21277443	-	Receptor kinase-like protein, Bacterial leaf blight resistance, Disease resistance
Os11g0569800	21284892	21289519	-	Protein kinase, catalytic domain domain containing protein
Os11g0570000	21297839	21301397	+	Similar to Receptor kinase-like protein
Os11g0570400	21324041	21324977	-	Conserved hypothetical protein
Os11g0570825	21337280	21337942	-	Hypothetical protein
Os11g0571900	21413596	21417634	+	Targeting for Xklp2 family protein.
Os11g0572100	21443052	21452902	+	Replication factor C subunit 1, DNA replication and repair, Regulation of cell proliferation (Os11t0572100-01);Similar to DNA ligase (EC 6.5.1.2). (Os11t0572100-02);Similar to Replication factor C 110 kDa subunit. (Os11t0572100-03);Similar to Replication factor C 110 kDa subunit. (Os11t0572100-04)
Os11g0572200	21462382	21464486	-	Exo70 exocyst complex subunit family protein. (Os11t0572200-01);EXO70L2 protein, Exocytosis subunit EXO70, Meristem and tracheary element development in root, Root development (Os11t0572200-02)
Os11g0572301	21468751	21472160	-	NB-ARC domain containing protein
Os11g0572400	21475708	21479641	+	Similar to ST3GAL-I sialyltransferase (Fragment)
Os11g0572500	21480217	21485122	-	Similar to Zinc finger, RING-type. (Os11t0572500-01);Similar to predicted protein. (Os11t0572500-02)
Os11g0572700	21485902	21490094	+	Carotenoid isomerase, Carotenoid biosynthesis, Root and coleoptile growth
Os11g0572800	21490564	21493265	-	Cyclin-like F-box domain containing protein
Os11g0572900	21495107	21495861	-	Similar to SMC5 protein
Os11g0573000	21500549	21514325	-	Peptidase C19, ubiquitin carboxyl-terminal hydrolase 2 family protein. (Os11t0573000-01);Similar to Ubiquitin carboxyl-terminal hydrolase family protein, expressed. (Os11t0573000-02)
Os11g0573100	21517623	21517943	+	Conserved hypothetical protein
Os11g0573200	21524812	21527119	+	Similar to Zinc knuckle family protein, expressed
Os11g0573350	21530692	21531951	+	Similar to photoperiod responsive protein
Os11g0573800	21544075	21555553	-	Hypothetical conserved gene
Os11g0573900	21549243	21550702	+	Hypothetical protein
Os11g0574200	21566303	21567613	-	Domain of unknown function DUF3444 domain containing protein
Os11g0574233	21568672	21569308	-	Domain of unknown function DUF3444 domain containing protein
Os11g0574333	21588171	21589170	-	Non-protein coding transcript
Os11g0574400	21602546	21602980	+	Hypothetical conserved gene
Os11g0574500	21608163	21609062	-	Similar to F-box domain containing protein, expressed
Os11g0574725	21609252	21609671	-	Hypothetical conserved gene
Os11g0575200	21654096	21657770	+	Zinc finger, CCHC-type domain containing protein
Os11g0575500	21672085	21673113	+	Similar to Glycosyltransferase
Os11g0575600	21675029	21684772	+	Similar to Lipoxygenase (Fragment)
Os11g0575900	21688497	21690938	+	Conserved hypothetical protein
Os11g0576100	21705480	21708029	+	Toll/interleukin-1 receptor homology (TIR) domain domain containing protein
Os11g0576400	21722905	21727433	+	Similar to HAT family dimerisation domain containing protein, expressed
Os11g0576900	21730871	21732981	-	Similar to HAT family dimerisation domain containing protein, expressed
Os11g0576975	21734116	21734684	+	Hypothetical conserved gene
Os11g0577300	21760344	21762936	-	Conserved hypothetical protein
Os11g0577350	21763024	21763278	-	Similar to SMC5 protein
Os11g0577650	21778799	21780621	+	Hypothetical conserved gene
Os11g0577675	21779546	21780621	-	Hypothetical protein
Os11g0577700	21783275	21789027	+	Tetratricopeptide-like helical domain containing protein
Os11g0577800	21789932	21791579	+	Similar to Glucan endo-1,3-beta-glucosidase 5
Os11g0577866	21789933	21791582	-	Conserved hypothetical protein
Os11g0578000	21799212	21800283	+	Similar to TCP-1/cpn60 chaperonin
Os11g0578033	21801943	21804760	+	Conserved hypothetical protein
Os11g0578066	21804767	21808381	-	Hypothetical gene
Os11g0578100	21806096	21809288	+	Heat shock protein DnaJ, N-terminal domain containing protein
Os11g0578225	21817647	21818201	+	Similar to Zinc finger, C3HC4 type family protein
Os11g0578250	21820326	21821162	+	Domain of unknown function DUF3444 domain containing protein
Os11g0578375	21824021	21824561	+	Non-protein coding transcript
Os11g0578500	21839186	21843540	+	Heat shock protein DnaJ family protein
Os11g0578700	21850235	21852086	+	Similar to F-box domain containing protein, expressed
Os11g0579000	21859265	21862242	+	Non-protein coding transcript
Os11g0579100	21860467	21863246	-	NB-ARC domain containing protein
Os11g0579200	21872063	21873054	+	Similar to Leucine Rich Repeat family protein, expressed
Os11g0579300	21874419	21877715	-	Hypothetical protein
Os11g0579400	21874468	21876475	+	Similar to Leucine Rich Repeat family protein, expressed. (Os11t0579400-01);Similar to Leucine Rich Repeat family protein, expressed. (Os11t0579400-02)
Os11g0579600	21881646	21882938	+	Protein of unknown function DUF295 family protein
Os11g0579700	21883428	21888730	-	Conserved hypothetical protein
Os11g0579800	21890420	21892390	+	Gar1 protein RNA-binding region family protein
Os11g0579900	21892875	21897222	-	Armadillo-like helical domain containing protein
Os11g0580000	21906342	21908484	+	Similar to predicted protein
Os11g0580500	21912912	21915983	-	NOP5, N-terminal domain containing protein
Os11g0580800	21920308	21923341	-	Twin-arginine translocation protein TatB family protein
Os11g0581700	21966465	21969644	+	Similar to EPIDERMAL PATTERNING FACTOR-like protein 4
Os11g0581900	21982349	21986403	+	Uncharacterised protein family UPF0005 domain containing protein
Os11g0582000	21986828	21990286	-	Hypothetical conserved gene
Os11g0582100	21991920	21994207	-	Zinc finger, RING/FYVE/PHD-type domain containing protein
Os11g0582300	22003368	22010499	+	Similar to root hair defective 3 GTP-binding (RHD3) family protein. (Os11t0582300-01);Similar to GTP-binding protein-like; root hair defective 3 protein-like. (Os11t0582300-02)
Os11g0582400	22012024	22013643	-	Similar to Embryo-specific protein
Os11g0582500	22016848	22018431	+	Protease inhibitor, lipid transfer protein (LTP), Postmeiotic anther development
Os11g0582700	22025760	22029748	+	Cyclin-like F-box domain containing protein
Os11g0582801	22030012	22031935	-	Hypothetical gene
Os11g0583200	22040372	22044971	+	Hypothetical conserved gene
Os11g0583250	22042695	22044861	-	Non-protein coding transcript
Os11g0583300	22046396	22046842	+	Similar to F-box domain containing protein
Os11g0584100	22068104	22070310	+	Cyclin-like F-box domain containing protein. (Os11t0584100-01);Similar to F-box domain containing protein, expressed. (Os11t0584100-02)
Os11g0584200	22078729	22079226	+	Conserved hypothetical protein
Os11g0585100	22130847	22131940	+	Conserved hypothetical protein
Os11g0585200	22134435	22135199	-	Hypothetical protein
Os11g0585700	22139918	22143513	+	Similar to 50S ribosomal protein L4
Os11g0585900	22150902	22155445	+	Similar to ETO1-like protein 1 (Ethylene overproducer 1-like protein 1)
Os11g0586100	22159497	22173194	+	Serine/threonine-protein kinase, Putative protein phosphatase 2C 76, Bacterial blight resistance
Os11g0586200	22173768	22174764	-	Similar to Calmodulin
Os11g0586300	22175524	22178916	-	Conserved hypothetical protein. (Os11t0586300-01);Hypothetical conserved gene. (Os11t0586300-02)
Os11g0586400	22181041	22181568	-	Functional executor R protein, Disease resistance to rice bacterial blight (Nipponbare: susceptible, Susceptible xa10 allele has an identical open reading frame of Xa10 but differs in promoter region)
Os11g0586701	22203516	22204312	-	Functional executor R protein, Disease resistance to rice bacterial blight (Nipponbare: susceptible, Susceptible xa23 allele has an identical open reading frame of Xa23 but differs in promoter region)
Os11g0586825	22210206	22211724	-	Hypothetical conserved gene
Os11g0586900	22215791	22219014	+	Similar to ADP-ribosylation factor-like protein 5. (Os11t0586900-01);Similar to ADP-ribosylation factor-like protein 5. (Os11t0586900-02)
Os11g0587000	22223651	22231042	+	β-carotene isomerase, Strigolactones biosynthesis (Os11t0587000-01);Hypothetical protein. (Os11t0587000-02)
Os11g0587100	22228797	22230884	-	Pentatricopeptide repeat domain containing protein. (Os11t0587100-00)
Os11g0587300	22241918	22244524	-	Conserved hypothetical protein
Os11g0587500	22267505	22271370	-	RabGAP/TBC domain containing protein
Os11g0587550	22267848	22271250	+	Hypothetical protein
Os11g0587600	22272841	22282403	-	Similar to PDR-like ABC transporter
Os11g0588100	22301763	22303659	+	Similar to Integral membrane protein DUF6 containing protein, expressed
Os11g0588300	22305918	22310081	+	Similar to Glutathione transferase AtGST 10 (EC 2.5.1.18). (Os11t0588300-01);Similar to Glutathione transferase AtGST 10 (EC 2.5.1.18). (Os11t0588300-02)
Os11g0588400	22318116	22319137	+	Similar to NB-ARC domain containing protein, expressed. (Os11t0588400-01);Similar to NB-ARC domain containing protein, expressed. (Os11t0588400-02)
Os11g0588600	22328967	22333982	+	NB-ARC domain containing protein
Os11g0588766	22335263	22335689	-	Similar to Calmodulin-like protein
Os11g0589600	22373609	22374749	-	Conserved hypothetical protein
Os11g0589800	22382356	22384989	+	Similar to NB-ARC domain containing protein
Os11g0590400	22419268	22423063	+	Similar to NB-ARC domain containing protein
Os11g0590700	22427774	22435407	+	Similar to NB-ARC domain containing protein
Os11g0590900	22444128	22445393	+	Similar to NB-ARC domain containing protein
Os11g0591000	22454589	22458547	+	Similar to NB-ARC domain containing protein
Os11g0591100	22459933	22464679	-	GDP-D-mannose epimerase 2, Ascorbate biosynthesis, Tolerance against ozone stress and Zn deficiency, Plant development
Os11g0591200	22468348	22471203	-	Similar to 3-ketoacyl-CoA synthase
Os11g0591300	22468593	22471382	+	Hypothetical protein
Os11g0591400	22485140	22490224	-	Conserved hypothetical protein
Os11g0591550	22491486	22492163	+	ThiJ/PfpI domain containing protein
Os11g0591700	22494198	22495600	+	Pathogenesis-related (PR) protein
Os11g0591800	22498563	22500355	+	Pathogenesis-related (PR) protein, Abiotic stress response, Disease resistance
Os11g0592000	22502008	22502923	+	Pathogenesis-related (PR) protein, Abiotic stress response, Disease resistance
Os11g0592100	22505993	22507412	+	Pathogenesis-related (PR) protein, Abiotic stress response, Disease resistance
Os11g0592200	22511506	22512374	+	Pathogenesis-related (PR) protein, Drought tolerance, Abiotic stress response, Disease resistance
Os11g0592300	22514191	22516597	-	Glycosyl transferase, family 8 protein
Os11g0592350	22518901	22519086	-	Photosystem II reaction center protein K
Os11g0592375	22523647	22529580	+	Hypothetical protein
Os11g0592400	22523670	22529610	-	CRM domain protein, Splicing of group IIB introns in chloroplast
Os11g0592500	22533907	22537548	+	Similar to NB-ARC domain containing protein, expressed. (Os11t0592500-01);Conserved hypothetical protein. (Os11t0592500-02)
Os11g0592550	22534270	22537142	-	Hypothetical protein
Os11g0592600	22550323	22554889	+	Targeting for Xklp2 family protein
Os11g0592700	22555534	22560933	+	GTP1/OBG domain containing protein
Os11g0592800	22561645	22565343	-	Similar to CDK5RAP1-like protein
Os11g0592850	22565069	22565449	+	Non-protein coding transcript
Os11g0592900	22566058	22568588	-	Thioredoxin domain 2 containing protein
Os11g0593000	22569981	22576763	-	Phosphoesterase family protein
Os11g0593100	22577889	22579413	+	Protein of unknown function DUF295 family protein
Os11g0593500	22604874	22606587	+	Cyclin-like F-box domain containing protein
Os11g0593600	22610993	22612520	-	Cyclin-like F-box domain containing protein
Os11g0593700	22614877	22616875	-	Cyclin-like F-box domain containing protein
Os11g0593900	22618819	22624351	-	Hypothetical conserved gene
Os11g0594000	22625530	22627473	+	Sugar/inositol transporter domain containing protein
Os11g0594200	22630975	22637777	+	Similar to Notchless gene homolog
Os11g0594400	22639343	22641012	-	Cyclin-like F-box domain containing protein
Os11g0594500	22642566	22643982	-	Protein of unknown function DUF295 domain containing protein
Os11g0594600	22645772	22647144	-	Similar to F-box domain containing protein
Os11g0594700	22649728	22650225	+	Protein of unknown function DUF538 family protein
Os11g0594800	22651496	22652160	+	Protein of unknown function DUF538 family protein
Os11g0594900	22653738	22654189	-	Similar to F-box domain containing protein
Os11g0595000	22657102	22657726	+	Protein of unknown function DUF538 family protein
Os11g0595100	22658454	22660151	-	Protein of unknown function DUF295 family protein
Os11g0595200	22660534	22662341	+	PAP fibrillin family protein
Os11g0595400	22664260	22665010	-	Small secreted protein containing CLE domain, Regulation of meristem maintenance
Os11g0596000	22676137	22682472	-	Hypothetical conserved gene
Os11g0596200	22698542	22699330	+	Conserved hypothetical protein
Os11g0596250	22699434	22700917	+	Conserved hypothetical protein
Os11g0597400	22763793	22767680	+	Similar to Leucine Rich Repeat family protein, expressed
Os11g0597500	22768985	22771759	-	Conserved hypothetical protein
Os11g0597601	22799288	22808829	-	Hypothetical conserved gene
Os11g0597700	22799341	22802116	+	Similar to Resistant protein
Os11g0598000	22816503	22817793	-	Similar to F-box domain containing protein, expressed
Os11g0598200	22821907	22825232	+	Hypothetical protein
Os11g0598300	22822490	22827551	-	NB-ARC domain containing protein
Os11g0598500	22862447	22866319	+	NB-ARC domain containing protein. (Os11t0598500-00);Atypical CC-NBS-LRR protein (St No.1), Atypical R protein-like protein, Pb1-like protein, Panicle blast-resistance (Nipponbare: blast-susceptible) (Os11t0598500-01)
Os11g0598700	22872253	22873006	+	Similar to predicted protein
Os11g0598800	22876403	22884442	+	Tetratricopeptide-like helical domain containing protein
Os11g0598850	22886676	22886759	-	Non-protein coding transcript
Os11g0598900	22887317	22889471	+	Domain of unknown function DUF629 domain containing protein
Os11g0599000	22900684	22908302	+	Domain of unknown function DUF629 domain containing protein
Os11g0599100	22916768	22922200	-	Conserved hypothetical protein
Os11g0599101	22910686	22917067	+	Domain of unknown function DUF629 domain containing protein
Os11g0599200	22926178	22928035	-	UDP-glucuronosyl/UDP-glucosyltransferase family protein
Os11g0599400	22943173	22944537	-	Hypothetical conserved gene
Os11g0599466	22948353	22954688	-	Hypothetical gene
Os11g0599500	22949431	22954549	+	Similar to RNA helicase (Fragment)
Os11g0600301	23053079	23053500	-	Hypothetical gene
Os11g0600500	23060525	23061100	-	Calcium-binding EF-hand domain containing protein
Os11g0600600	23063476	23064575	+	Hypothetical conserved gene
Os11g0600700	23065978	23072515	+	Similar to RING domain protein. (Os11t0600700-01);Similar to RING domain protein. (Os11t0600700-02)
Os11g0600900	23079578	23081682	+	Similar to Mannose-6-phosphate isomerase (ManA)
Os11g0601300	23119925	23123136	-	Hypothetical protein
Os11g0601500	23119941	23123201	+	GnK2 domain containing receptor-like kinase-9
Os11g0601600	23128535	23132781	+	Protein of unknown function DUF248, methyltransferase putative family protein
Os11g0601650	23128793	23132484	-	Hypothetical protein
Os11g0601700	23132812	23137537	-	Helix-loop-helix DNA-binding domain containing protein
Os11g0601950	23142168	23145064	+	Similar to cDNA clone:002-114-B06, full insert sequence
Os11g0602200	23158472	23164209	+	Similar to SET domain protein SDG111. (Os11t0602200-01);Similar to SET1. (Os11t0602200-02)
Os11g0602300	23171943	23176340	+	Similar to HVA22-like protein a (AtHVA22a)
Os11g0602400	23176608	23178790	+	tRNA intron endonuclease, catalytic domain-like domain containing protein
Os11g0602500	23181023	23182739	+	Similar to 40S ribosomal protein S9
Os11g0602550	23181093	23182560	-	Conserved hypothetical protein
Os11g0602600	23184448	23187520	+	Similar to 40S ribosomal protein S9
Os11g0602701	23185852	23187221	-	Hypothetical gene
Os11g0602750	23187999	23193264	-	Conserved hypothetical protein
Os11g0602800	23194895	23197316	-	Galactose oxidase/kelch, beta-propeller domain containing protein
Os11g0602900	23212475	23217461	+	Peptidyl-prolyl cis-trans isomerase, cyclophilin-type domain containing protein. (Os11t0602900-01);Peptidyl-prolyl cis-trans isomerase, cyclophilin-type domain containing protein. (Os11t0602900-02)
Os11g0603000	23222907	23224222	+	Basic helix-loop-helix dimerisation region bHLH domain containing protein
Os11g0603100	23226173	23226629	-	Similar to predicted protein
Os11g0603200	23230112	23233926	+	Similar to ABCF-type protein. (Os11t0603200-01);Similar to ABCF-type protein. (Os11t0603200-02)
Os11g0604100	23269156	23270184	-	Conserved hypothetical protein
Os11g0604500	23283945	23284798	-	Conserved hypothetical protein
Os11g0604600	23291054	23294464	+	Zinc finger, RING/FYVE/PHD-type domain containing protein. (Os11t0604600-01);Zinc finger, RING/FYVE/PHD-type domain containing protein. (Os11t0604600-02)
Os11g0604700	23295169	23298744	+	Thioredoxin domain 2 containing protein
Os11g0604900	23308317	23313424	-	Similar to NB-ARC domain containing protein
Os11g0605100	23333715	23337436	+	NB-ARC domain containing protein
Os11g0605200	23344407	23344691	+	Hypothetical conserved gene
Os11g0605300	23346655	23348579	+	Conserved hypothetical protein
Os11g0605500	23354197	23358318	-	Acyl-CoA oxidase
Os11g0605600	23361134	23361916	-	Similar to NB-ARC domain containing protein, expressed
Os11g0605800	23375169	23376295	+	Non-protein coding transcript
Os11g0605900	23375538	23378661	-	Conserved hypothetical protein
Os11g0606001	23378597	23379194	+	Conserved hypothetical protein
Os11g0606100	23389911	23391708	+	NB-ARC domain containing protein
Os11g0606200	23395375	23397731	+	Similar to Leucine Rich Repeat family protein, expressed
Os11g0606300	23398772	23401453	+	Similar to eukaryotic translation initiation factor 3 subunit 2
Os11g0606400	23403454	23407183	-	Similar to NB-ARC domain containing protein, expressed
Os11g0606500	23409062	23413029	+	Similar to NB-ARC domain containing protein, expressed
Os11g0606600	23410533	23414136	-	Hypothetical protein
Os11g0606800	23415625	23418653	-	Similar to NB-ARC domain containing protein
Os11g0606900	23422633	23423958	+	Similar to NB-ARC domain containing protein, expressed
Os11g0607000	23421851	23426690	-	Hypothetical protein
Os11g0607100	23427261	23429925	+	Pentatricopeptide repeat domain containing protein
Os11g0607200	23431233	23436723	-	Protein kinase, core domain containing protein. (Os11t0607200-01);Similar to Brassinosteroid insensitive1-associated receptor kinase 1. (Os11t0607200-02)
Os11g0607900	23459658	23475516	-	Hypothetical conserved gene
Os11g0608000	23467539	23471956	+	Nucleotide-binding, alpha-beta plait domain containing protein
Os11g0608300	23488663	23496012	+	Barley stem rust resistance protein
Os11g0608500	23492074	23495767	-	Non-protein coding transcript
Os11g0608700	23511523	23513127	-	Similar to Jacalin-like lectin domain containing protein
Os11g0609500	23540796	23548581	-	Similar to Jacalin-like lectin domain containing protein
Os11g0609600	23553177	23558494	-	Similar to 14-3-3-like protein
Os11g0609650	23564664	23564726	-	Non-protein coding transcript
Os11g0609700	23565332	23575502	-	Disease resistance protein domain containing protein
Os11g0609760	23574713	23575575	+	Non-protein coding transcript
Os11g0610000	23585674	23595238	-	Similar to NB-ARC domain containing protein
Os11g0610120	23594495	23595357	+	Non-protein coding transcript
Os11g0610600	23610705	23612241	+	Zinc finger, RING-type domain containing protein
Os11g0610650	23610985	23611907	-	Hypothetical protein
Os11g0610700	23615076	23619274	-	WD40 repeat-like domain containing protein
Os11g0610900	23628184	23632584	+	Seryl-tRNA synthetase, Early chloroplast development at high temperature (Os11t0610900-01);Hypothetical conserved gene. (Os11t0610900-02)
Os11g0611100	23635337	23636133	+	Hypothetical conserved gene
Os11g0611600	23661546	23664304	+	Hypothetical protein
Os11g0612950	23735475	23736432	-	Similar to AtPPa1 (Arabidopsis thaliana pyrophosphorylase 1); inorganic diphosphatase
Os11g0613950	23802873	23803362	-	Non-protein coding transcript
Os11g0614400	23844616	23848520	+	Similar to Patatin-like protein 1
Os11g0614500	23852063	23853995	+	Similar to Patatin-like protein. (Os11t0614500-01);Similar to Patatin-like protein. (Os11t0614500-02)
Os11g0614800	23866175	23867908	+	Cyclin-dependent kinase inhibitor, Cell cycle control of syncytial endosperm (Os11t0614800-01);Cyclin-dependent kinase inhibitor (Os11t0614800-02)
Os11g0614900	23892404	23896095	+	Protein of unknown function DUF829, TMEM53 domain containing protein
Os11g0615000	23906483	23909177	+	LNS2, Lipin/Ned1/Smp2 domain containing protein
Os11g0615100	23909878	23913296	+	RNA polymerase I associated factor, A49-like domain containing protein
Os11g0615200	23913819	23917177	-	SSXT family protein
Os11g0615250	23922536	23923746	+	Similar to Bifunctional dihydrofolate reductase-thymidylate synthase
Os11g0615300	23925810	23927860	-	Conserved hypothetical protein
Os11g0615350	23928114	23928503	+	Conserved hypothetical protein
Os11g0615550	23933751	23933807	+	Non-protein coding transcript
Os11g0615600	23934121	23935127	+	Conserved hypothetical protein
Os11g0615700	23938240	23942543	-	Proteasome subunit alpha type 5 (EC 3.4.25.1) (20S proteasome alpha subunit E) (20S proteasome subunit alpha-5). (Os11t0615700-01);Proteasome subunit alpha type 5 (EC 3.4.25.1) (20S proteasome alpha subunit E) (20S proteasome subunit alpha-5). (Os11t0615700-02)
Os11g0615750	23938499	23942192	+	Hypothetical gene
Os11g0615800	23942684	23946580	+	DNA repair protein RAD51, Homologous pairing
Os11g0615900	23947040	23949310	+	Conserved hypothetical protein
Os11g0616100	23968014	23975742	+	Similar to Protein kinase domain containing protein, expressed
Os11g0616200	23976789	23979855	+	Conserved hypothetical protein. (Os11t0616200-01);Hypothetical gene. (Os11t0616200-02)
Os11g0616300	23983327	23987001	-	Remorin, C-terminal region domain containing protein
Os11g0616700	23998632	23999516	-	Hypothetical conserved gene
Os11g0616900	24001624	24010471	+	Hypothetical gene. (Os11t0616900-01);Hypothetical protein. (Os11t0616900-02)
Os11g0617532	24031853	24034690	-	Similar to H0613A10.3 protein
Os11g0617700	24037402	24039594	+	Protein of unknown function DUF594 domain containing protein
Os11g0617800	24041013	24045398	+	Similar to OSIGBa0140A01.4 protein
Os11g0618300	24067050	24070308	-	Hypothetical conserved gen
Os11g0618500	24077719	24082156	-	Conserved hypothetical protein. (Os11t0618500-01);Protein of unknown function DUF594 family protein. (Os11t0618500-02)
Os11g0618600	24084616	24086424	-	Tyrosine protein kinase domain containing protein
Os11g0618700	24089403	24092787	-	Protein of unknown function DUF594 domain containing protein
Os11g0618800	24096264	24097002	-	Hypothetical conserved gene
Os11g0618850	24097325	24100566	-	Hypothetical conserved gene
Os11g0619000	24113478	24116252	+	Hypothetical protein
Os11g0619500	24120143	24122947	-	Peptidase C19, ubiquitin carboxyl-terminal hydrolase 2 domain containing protein
Os11g0619800	24160577	24161934	+	Kelch related domain containing protein
Os11g0620000	24166430	24169621	-	Peptidase S26A, signal peptidase I family protein
Os11g0620100	24170773	24175615	-	Oligouridylate binding protein. (Os11t0620100-01);Hypothetical conserved gene. (Os11t0620100-03)
Os11g0620150	24171141	24175544	+	Hypothetical gene
Os11g0620300	24180911	24181379	+	Similar to Nonspecific lipid-transfer protein 2 (LTP 2)
Os11g0620400	24184610	24191172	+	Sugar/inositol transporter domain containing protein. (Os11t0620400-01);Sugar/inositol transporter domain containing protein. (Os11t0620400-02)
Os11g0620450	24187723	24190926	-	Hypothetical protein
Os11g0620500	24192139	24195237	+	Tyrosine protein kinase domain containing protein
Os11g0620800	24203624	24204382	+	Hypothetical conserved gene
Os11g0621000	24210824	24214593	-	Protein of unknown function DUF716 family protein. (Os11t0621000-01);Protein of unknown function DUF716 family protein. (Os11t0621000-02)
Os11g0621200	24218226	24218772	+	Similar to OSIGBa0117N13.1 protein
Os11g0621300	24218780	24224440	-	Glycine-rich domain (GRD)-containing protein, Regulation of cell death and disease resistance
Os11g0621400	24226400	24227678	-	Conserved hypothetical protein
Os11g0621500	24230431	24233404	+	Homologue of Arabidopsis ELF4, Positive regulation of salt tolerance, Regulation of heading date, setting rate and grain size, Regulation of rice circadian clock
Os11g0621825	24267570	24268145	-	Similar to Universal stress protein 1561
Os11g0622150	24270938	24271428	-	Hypothetical conserved gene
Os11g0622200	24273616	24274255	+	Hypothetical protein
Os11g0622600	24279005	24280117	-	TRAF-type domain containing protein
Os11g0622700	24302517	24307849	-	Non-protein coding transcript
Os11g0622800	24302518	24307835	+	Putative cinnamyl alcohol dehydrogenase 4
Os11g0623200	24366983	24367591	-	Conserved hypothetical protein
Os11g0623601	24375028	24377233	-	Citrate synthase-like domain containing protein
Os11g0623650	24378519	24378666	+	Non-protein coding transcript
Os11g0623700	24382955	24384066	+	Conserved hypothetical protein
Os11g0623800	24387280	24390444	-	Similar to NB-ARC domain containing protein
Os11g0624400	24414689	24415797	+	Protein of unknown function DUF295 domain containing protein
Os11g0625400	24485473	24486679	-	Putative B3 domain-containing protein Os11g0625400
Os11g0625700	24504245	24504966	-	Hypothetical protein
Os11g0625801	24504531	24507458	+	Non-protein coding transcript
Os11g0625802	24531519	24534761	+	Non-protein coding transcript
Os11g0625900	24533715	24537481	-	Protein kinase, core domain containing protein
Os11g0626700	24561650	24570319	+	Hypothetical conserved gene. (Os11t0626700-01);Hypothetical conserved gene. (Os11t0626700-02)
Os11g0628000	24616115	24619613	+	Protein kinase, catalytic domain domain containing protein
Os11g0628101	24628996	24629376	-	Non-protein coding transcript
Os11g0629100	24638208	24639893	+	Conserved hypothetical protein
Os11g0629150	24638369	24639376	-	Non-protein coding transcript
Os11g0629200	24642531	24646800	+	Similar to Vacuolar sorting protein-like; embryogenesis protein H beta 58-like protein
Os11g0629300	24648048	24651676	+	RING finger E3 ligase, Negative regulation of gamma-ray response
Os11g0629400	24651999	24653182	-	Similar to Nitrilase associated protein-like
Os11g0629500	24655912	24659328	-	Similar to Phosphoserine phosphatase, chloroplast precursor (EC 3.1.3.3) (PSP) (O-phosphoserine phosphohydrolase) (PSPase)
Os11g0629550	24663927	24666765	+	Similar to Disease resistance protein RPM1 homolog
Os11g0629566	24664582	24667693	-	Hypothetical protein
Os11g0629582	24667206	24667700	+	Conserved hypothetical protein
Os11g0629600	24670967	24674337	+	NB-ARC domain containing protein. (Os11t0629600-01);Similar to Leucine Rich Repeat family protein, expressed. (Os11t0629600-02)
Os11g0629900	24688036	24694370	+	Conserved hypothetical protein
Os11g0630300	24716906	24719902	+	Conserved hypothetical protein
Os11g0630501	24733779	24734420	+	Similar to BTB/POZ domain containing protein
Os11g0630700	24735670	24737370	+	Similar to BTB/POZ domain containing protei
Os11g0630900	24750529	24751629	+	Similar to BTB/POZ domain containing protein
Os11g0631100	24756166	24757242	+	Similar to BTB/POZ domain containing protein
Os11g0631400	24797306	24797659	+	Hypothetical conserved gene
Os11g0631450	24808421	24811355	+	Hypothetical gene
Os11g0631600	24812937	24813608	+	MATH domain containing protein
Os11g0631800	24824252	24825165	+	Non-protein coding transcript
Os11g0631825	24825414	24829193	-	Conserved hypothetical protein
Os11g0631900	24828010	24832958	+	Domain of unknown function DUF591 domain containing protein
Os11g0632200	24847426	24853969	-	Myb/SANT-like domain domain containing protein
Os11g0633500	24911501	24917044	+	Similar to NBS-LRR disease resistance protein homologue (Fragment)
Os11g0633600	24927519	24928093	+	Hypothetical gene
Os11g0633800	24932541	24935140	+	Cyclin-like F-box domain containing protein
Os11g0634200	24950810	24952652	-	Conserved hypothetical protein
Os11g0634350	24958875	24960194	-	Non-protein coding transcript
Os11g0634500	24973683	24975298	+	40S ribosomal protein S29
Os11g0634700	24980227	24984249	+	Similar to Helix-loop-helix DNA-binding domain containing protein
Os11g0634800	24989004	24993250	+	Similar to Adenylyl-sulfate kinase
Os11g0634902	24989149	24993465	-	Non-protein coding transcript
Os11g0635000	25004867	25009215	-	Conserved hypothetical protein
Os11g0635300	25021621	25023695	+	Similar to Cytochrome P450 family protein
Os11g0635400	25021742	25023371	-	Hypothetical protein
Os11g0635500	25040876	25042999	+	Cytochrome P450 family protein
Os11g0636050	25100477	25103289	-	Hypothetical protein
Os11g0636600	25134253	25135830	+	Conserved hypothetical protein. (Os11t0636600-01);Conserved hypothetical protein. (Os11t0636600-02)
Os11g0636900	25148742	25153451	-	Similar to Splicing factor U2af large subunit A. (Os11t0636900-01);Nucleotide-binding, alpha-beta plait domain containing protein. (Os11t0636900-02)
Os11g0637000	25153799	25155522	-	Similar to Sugar transporter family protein
Os11g0637050	25153911	25155463	+	Hypothetical protein
Os11g0637100	25160019	25161761	-	Similar to Sugar transporter family protein
Os11g0637166	25162871	25164608	+	Hypothetical gene
Os11g0637200	25165988	25167744	-	Similar to Sorbitol transporter
Os11g0637300	25171719	25172081	+	Hypothetical conserved gene
Os11g0637501	25177818	25180272	-	Similar to membrane protein
Os11g0637600	25182326	25183324	-	Similar to potyvirus VPg interacting protein
Os11g0637700	25193013	25197268	+	RNA-binding protein, Heterogeneous nuclear ribonucleoprotein 1 (hnRNP1), Regulation of spikelet hull length (Os11t0637700-01);Nucleotide-binding, alpha-beta plait domain containing protein. (Os11t0637700-02);Similar to predicted protein. (Os11t0637700-03)
Os11g0637800	25199882	25206038	-	Similar to 1-acyl-sn-glycerol-3-phosphate acyltransferase PLS1
Os11g0637900	25205090	25206092	+	Hypothetical gene
Os11g0638000	25216370	25216725	+	Similar to GTP-binding protein engA. (Os11t0638000-01);Similar to Small GTP-binding protein domain containing protein, expressed. (Os11t0638000-02)
Os11g0638200	25218327	25222357	+	Conserved hypothetical protein
Os11g0638700	25237345	25239585	-	Protein of unknown function DUF594 domain containing protein
Os11g0638802	25238381	25239594	+	Non-protein coding transcript
Os11g0638900	25245804	25247638	-	Armadillo-type fold domain containing protein
Os11g0639000	25257923	25262271	+	Similar to Phyb1
Os11g0639100	25263336	25264276	-	NBS-LRR protein, Blast resistance, Broad-spectrum resistance against Magnaporthe oryzae (Nipponbare: susceptible)
Os11g0639300	25276091	25278366	+	Protein of unknown function DUF594 family protein
Os11g0639400	25279810	25280531	-	Hypothetical conserved gene
Os11g0639600	25289129	25293951	-	NB-ARC domain containing protein. (Os11t0639600-01);NB-ARC domain containing protein. (Os11t0639600-02)
Os11g0639850	25304174	25304459	+	Non-protein coding transcript
Os11g0640000	25316103	25318049	-	NB-ARC domain containing protein
Os11g0640300	25321323	25325479	+	NB-ARC domain containing protein. (Os11t0640300-01);Hypothetical conserved gene. (Os11t0640300-02)
Os11g0640500	25333432	25335627	-	Protein of unknown function DUF594 domain containing protein
Os11g0640600	25338884	25345347	-	NB-ARC domain containing protein
Os11g0640800	25358292	25362133	+	Conserved hypothetical protein
Os11g0641200	25394050	25399410	+	Hypothetical conserved gene
Os11g0641300	25399957	25400721	+	Conserved hypothetical protein
Os11g0641500	25423701	25426045	+	Cupredoxin domain containing protein
Os11g0641800	25432425	25434791	+	Similar to Laccase-20
Os11g0642100	25461246	25462998	-	Cyclin-like F-box domain containing protein
Os11g0642400	25466557	25468131	-	Tryptamine benzoyl transferase 1
Os11g0642800	25492192	25496841	+	Glutathione synthetase
Os11g0642900	25496956	25498124	-	Hypothetical protein
Os11g0643100	25501586	25503169	+	Tryptamine benzoyl transferase 2
Os11g0643400	25509587	25515285	+	Similar to Serine carboxypeptidase family protein
Os11g0643600	25522647	25523204	-	Hypothetical conserved gene
Os11g0643700	25533715	25536881	+	Similar to predicted protein
Os11g0643800	25537073	25540452	-	Similar to Sugar transporter family protein, expressed
Os11g0644000	25542846	25546129	+	Similar to Protein kinase domain containing protein, expressed
Os11g0644100	25552080	25553309	+	Leucine-rich repeat, N-terminal domain containing protein
Os11g0644500	25583803	25585451	-	Similar to Transferase family protein, expressed
Os11g0644600	25589890	25591645	+	Conserved hypothetical protein
Os11g0644650	25593755	25594593	-	Hypothetical protein
Os11g0644700	25594109	25594874	+	Plant disease resistance response protein family protein
Os11g0644800	25596663	25608463	-	Similar to Tyrosine/nicotianamine aminotransferases family protein, expressed
Os11g0644900	25608333	25608933	+	Hypothetical conserved gene
Os11g0645200	25614690	25617362	+	Similar to Oxidoreductase, aldo/keto reductase family protein, expressed
Os11g0645301	25614757	25615008	-	Hypothetical gene
Os11g0645400	25617774	25618559	+	Plant disease resistance response protein family protein
Os11g0645600	25621222	25623934	-	Hypothetical conserved gene
Os11g0645800	25627185	25631192	+	Similar to NB-ARC domain containing protein
Os11g0645886	25635165	25637763	+	NB-ARC domain containing protein
Os11g0645972	25635571	25637635	-	Non-protein coding transcript
Os11g0646300	25695249	25699181	+	NB-ARC domain containing protein
Os11g0646450	25697412	25699904	-	Hypothetical protein
Os11g0646801	25726524	25736838	-	Non-protein coding transcript
Os11g0647866	25760411	25763215	+	Similar to NB-ARC domain containing protein
Os11g0648000	25768487	25772558	-	Na+/H+ antiporter, Salt stress response (Os11t0648000-01);Similar to Sodium/hydrogen exchanger. (Os11t0648000-02)
Os11g0648100	25775838	25778520	-	Kinesin, motor domain domain containing protein
Os11g0648400	25806201	25810387	-	Protein of unknown function DUF3615 domain containing protein
Os11g0648700	25827938	25833625	+	Protein of unknown function DUF3615 domain containing protein
Os11g0648800	25834203	25836698	-	Hypothetical conserved gene
Os11g0649000	25840593	25846990	-	Conserved hypothetical protein
Os11g0649300	25877770	25882187	-	Hypothetical conserved gene
