# Supplementary material for: Genome-Scale Profiling and High-Throughput Analyses Unravel the Genetic Basis of Arsenic Content Variation in Rice
Source: Front Plant Sci. 2022 Jul 18;13:905842. doi: 10.3389/fpls.2022.905842 (PMC9361212; doi:10.3389/fpls.2022.905842)
Supplement: Supplementary File 4 — Differences between genetic models applied to GWAS for arsenic content in brown rice. It was verified that the p-value of the GWAS result was inflated using the lambda values (a value between 0 and 1). (A) GWAS results of applying the general linear model (GLM) and the linear mixed model (LMM) to the arsenic content under the flooded condition. (B) GWAS results of applying the general linear model (GLM) and the linear mixed model (LMM) to the arsenic content under the intermittently flooded condition. [file Table_4.xlsx]

## Sheet: Sheet1
Growth condition (Year)	Chromosome	Candidate gene	Description	Start	End	Strand
Flooded condition (2016)	chr06	Os06g0253350	Hypothetical gene.	7954357	7958130	+
		Os06g0253600	Similar to secretory protein-like	7964478	7967674	-
		Os06g0254200	Similar to Potassium channel protein NKT5	7982027	7983859	+
		Os06g0254300	Similar to EF-hand calcium bining protein	7983973	7987947	-
		Os06g0254600	Caleosin related family protein	7996917	8004842	-
		Os06g0254700	Caleosin related family protein	8011879	8014834	-
		Os06g0254901	Non-protein coding transcript	8029753	8030718	-
		Os06g0255001	Non-protein coding transcript	8034209	8035027	+
		Os06g0255100	2OG-Fe(II) oxygenase domain containing protein	8038476	8041831	-
		Os06g0255200	Conserved hypothetical protein	8043566	8049994	+
Intermittently flooded condition (2017)	chr01	Os01g0732300	Ovate family protein, Suppression of brassinosteroid (BR) synthesis and signaling	30542800	30544054	+
		Os01g0732700	Flavin monooxygenase-like enzyme , Auxin biosynthesis (Os01t0732700-01);Flavin monooxygenase-like enzyme , Auxin biosynthesis (Os01t0732700-02)	30561150	30564436	+
		Os01g0732801	Conserved hypothetical protein	30573184	30574499	-
		Os01g0733001	Similar to NRAMP3 (NRAMP metal ion transporter 3); manganese ion transmembrane transporter/ metal ion transmembrane transporter. (Os01t0733001-00)	30574619	30575643	-
		Os01g0733100	Conserved hypothetical protein.	30580475	30585457	-
		Os01g0733200	Heat shock factor, Transcription factor, ABA-mediated salt stress tolerance, Response to osmotic stress (Os01t0733200-01)	30582485	30583694	+
		Os01g0733500	Similar to Dehydration-induced protein RD22-like protein 1. (Os01t0733500-01)	30589859	30592513	+
		Os01g0733600	Flavoprotein pyridine nucleotide cytochrome reductase domain containing protein	30593524	30598517	-
		Os01g0733700	Hypothetical protein	30594012	30598449	+
		Os01g0733801	Hypothetical conserved gene	30600797	30602030	-
		Os01g0734000	Similar to WRKY DNA binding protein	30604326	30608077	+
		Os01g0734100	Similar to 50S ribosomal protein L2	30608366	30610446	+
		Os01g0734150	Hypothetical gene	30621883	30623119	-
		Os01g0734200	Plasma membrane NADPH oxidase, Developmental regulation, Drought-stress response	30621870	30634405	+
		Os01g0734399	Hypothetical protein	30630662	30633179	-
		Os01g0738100	Peptidase C48, SUMO/Sentrin/Ubl1 domain containing protein	30788977	30796475	-
		Os01g0738300	Protein kinase, core domain containing protein	30819009	30823245	+
		Os01g0738400	CCCH-zinc finger protein, Regulation of drought tolerance	30824689	30825665	+
		Os01g0738500	Phospholipase C, phosphatidylinositol-specific, Y domain domain containing protein	30828776	30832255	+
		Os01g0738600	ENTH/VHS domain containing protein. (Os01t0738600-01);Similar to B0403H10-OSIGBa0105A11.1 protein. (Os01t0738600-02);Hypothetical conserved gene. (Os01t0738600-03)	30832796	30836732	+
		Os01g0738800	Conserved hypothetical protein	30840199	30840478	-
		Os01g0738900	Conserved hypothetical protein	30848500	30849925	-
		Os01g0739000	Similar to Mitochondrial processing peptidase	30850664	30856206	-
		Os01g0739200	Protein-tyrosine phosphatase, dual specificity domain containing protein	30868528	30871602	+
		Os01g0739300	Hypothetical gene	30872353	30872898	-
		Os01g0739400	Similar to predicted protein	30879000	30885267	+
		Os01g0739500	Conserved hypothetical protein	30885172	30886338	-
Intermittently flooded condition (2017)	chr05	Os05g0258000	Hypothetical protein	9641845	9642828	-
		Os05g0258400	Protein kinase, catalytic domain domain containing protein	9647991	9654813	+
		Os05g0258501	Non-protein coding transcript	9653913	9654363	-
		Os05g0259601	Non-protein coding transcript	9738525	9739010	-
		Os05g0263100	Similar to SHR5-receptor-like kinase (Fragment)	10232710	10246527	+
		Os05g0263301	Non-protein coding transcript	10245696	10246168	-
		Os05g0263500	Non-protein coding transcript	10266529	10269309	-
		Os05g0264200	Protein of unknown function DUF639 domain containing protein	10337232	10344492	+
		Os05g0266900	Hypothetical protein	10525087	10527433	+
		Os05g0267100	Similar to Transporter-like protein. (Os05t0267100-01);Hypothetical conserved gene. (Os05t0267100-02);Similar to Transporter-like protein. (Os05t0267100-03)	10543628	10546650	-
		Os05g0267732	Hypothetical conserved gene	10653770	10654348	-
		Os05g0267766	Hypothetical conserved gene	10662362	10662940	-
		Os05g0267800	Cellular retinaldehyde-binding/triple function, C-terminal domain containing protein	10672412	10675647	-
		Os05g0267850	Similar to Agmatine coumaroyltransferase-1	10713218	10717146	+
		Os05g0267900	Conserved hypothetical protein	10720401	10723770	-
		Os05g0268400	Similar to Major facilitator superfamily antiporter	10759630	10761612	+
		Os05g0268500	Similar to Serine carboxypeptidase 2. (Os05t0268500-01);Similar to Serine carboxypeptidase II chains A and B (EC 3.4.16.6) (Carboxypeptidase D) (CPDW-II) (CP-WII). (Os05t0268500-02);Similar to Serine carboxypeptidase 2. (Os05t0268500-03);Similar to Serine carboxypeptidase 2. (Os05t0268500-04)	10775907	10790674	-
		Os05g0272200	Similar to F20D23.27 protein	11025818	11027867	+
		Os05g0272300	NmrA-like domain containing protein	11029412	11029845	-
		Os05g0272400	Hypothetical protein	11029143	11029918	+
		Os05g0272632	Non-protein coding transcript	11036281	11036334	+
		Os05g0272800	Similar to F20D23.27 protein	11042638	11045689	+
		Os05g0272900	B-cell receptor-associated 31-like family protein	11049202	11052426	-
		Os05g0273500	Conserved hypothetical protein	11087660	11090384	+
		Os05g0273800	Similar to Soluble epoxide hydrolase	11114550	11116305	-
		Os05g0274200	DNA mismatch repair gene	11189467	11198038	+
		Os05g0274300	Similar to ATP binding protein	11200391	11206218	+
		Os05g0274900	Similar to 60S ribosomal protein L15-1	11248540	11250013	+
		Os05g0274950	Similar to homogentisate phytyltransferase VTE2-1	11252091	11253503	-
		Os05g0275000	Pentatricopeptide repeat domain containing protein	11253553	11256527	-
		Os05g0275100	P-subfamily pentatricopeptide repeat (PPR) protein, nad5 splicing factor, Regulation of plant growth and pollen development, Splicing of mitochondrial nad5 introns	11261810	11264629	-
		Os05g0275600	Conserved hypothetical protein	11314367	11316108	+
		Os05g0275700	Similar to Peroxisome assembly protein 2 (Peroxin-2) (AthPEX2) (Pex2p)	11320504	11327124	-
		Os05g0276100	Endoplasmic reticulum (ER) localized K+ transporter, K+ homeostasis during flowering	11335063	11337911	+
		Os05g0276500	Expansin Os-EXPA3	11393115	11394895	-
		Os05g0276750	Hypothetical protein	11393416	11394546	+
		Os05g0277000	Similar to Expansin Os-EXPA3	11418476	11419481	-
		Os05g0277100	Hypothetical protein	11418481	11419200	+
		Os05g0277200	Conserved hypothetical protein	11434164	11435409	+
		Os05g0277300	Similar to Peptide chain release factor 1. (Os05t0277300-01);Peptide chain release factor 1 family protein. (Os05t0277300-02);Non-protein coding transcript. (Os05t0277300-03)	11436336	11440534	-
		Os05g0277350	Similar to Leucine Rich Repeat family protein, expressed. (Os05t0277350-00)	11445519	11446265	+
		Os05g0277500	Similar to Germin-like protein subfamily 2 member 4 precursor	11467161	11468078	+
		Os05g0278150	Non-protein coding transcript	11477750	11477806	-
		Os05g0278500	Transferase family protein	11609491	11615022	-
		Os05g0278550	Hypothetical gene	11614444	11615071	+
		Os05g0278950	Similar to ATP-dependent Clp protease proteolytic subunit	11641032	11643809	-
		Os05g0279300	Similar to tRNA pseudouridine synthase A (EC 5.4.99.12) (tRNA-uridine isomerase I) (tRNA pseudouridylate synthase I)	11647853	11656591	-
		Os05g0279400	RING-type E3 ubiquitin ligase, Control of innate immunity and broad-spectrum disease resistance (Os05t0279400-01);Zinc finger, RING-type domain containing protein. (Os05t0279400-02)	11660556	11666374	+
		Os05g0279600	Endonuclease/exonuclease/phosphatase domain containing protein	11671479	11680977	+
		Os05g0279750	Hypothetical gene	11692959	11697141	+
		Os05g0279850	Hypothetical gene	11699832	11702720	-
		Os05g0279900	Similar to glycoside hydrolase family 28 protein / polygalacturonase (pectinase) family protein	11700217	11702760	+
		Os05g0280200	Similar to Ras-related protein RGP2	11723666	11725716	-
		Os05g0280350	Hypothetical gene	11723716	11725706	+
		Os05g0280500	Phospholipid/glycerol acyltransferase domain containing protein	11753281	11756377	-
		Os05g0280600	Hypothetical protein	11753538	11754420	+
		Os05g0285900	Conserved hypothetical protein	12293923	12297781	+
		Os05g0286100	Zinc finger protein, Adaptability of rice roots to abiotic stress	12308251	12309287	+
		Os05g0287800	Similar to Phosphatidic acid phosphatase-like protein	12453666	12457789	+
		Os05g0289100	Hypothetical conserved gene	12572342	12573480	+
		Os05g0289400	Similar to CRN (Crooked neck) protein. (Os05t0289400-01);Hypothetical conserved gene. (Os05t0289400-02)	12601169	12606114	-
		Os05g0289700	Arbuscular mycorrhizal specific marker 10.,Benzyl alcohol benzoyl transferase	12621464	12622964	+
		Os05g0290000	Hypothetical protein	12621497	12622552	-
		Os05g0290300	Hypothetical conserved gene	12675159	12676708	-
		Os05g0290400	Hypothetical gene	12675178	12686023	+
		Os05g0291600	Hypothetical conserved gene	12831242	12831782	+
		Os05g0291700	Similar to PTAC16 (PLASTID TRANSCRIPTIONALLY ACTIVE18); binding / catalytic. (Os05t0291700-01);Similar to cDNA clone:002-143-C11, full insert sequence. (Os05t0291700-02);NAD(P)-binding domain containing protein. (Os05t0291700-03)	12838032	12839420	-
		Os05g0292200	Similar to Transcription factor IIA large subunit (TFIIA-L1)	12865994	12872391	+
		Os05g0292800	Similar to One helix protein (OHP)	12896015	12896822	+
		Os05g0294600	Pentatricopeptide repeat domain containing protein. (Os05t0294600-01);Hypothetical conserved gene. (Os05t0294600-02)	12989754	12992479	-
		Os05g0294800	Hypothetical gene	13006292	13010183	+
		Os05g0295100	Hypothetical conserved gene. (Os05t0295100-01);Protein of unknown function DUF1253 family protein. (Os05t0295100-02)	13027560	13036755	+
		Os05g0295200	Conserved hypothetical protein	13057124	13060284	-
		Os05g0295300	Acetyl-coenzyme A carboxylase, Herbicide-inhibiting gene	13064185	13078039	-
		Os05g0295500	Non-protein coding transcript	13064243	13064968	+
		Os05g0295700	Mitochondrial matrix Mmp37 domain containing protein	13088568	13092914	-
		Os05g0295800	Similar to Glyoxalase I (EC 4.4.1.5). (Os05t0295800-01);Nuclear-localized glyoxalase I (EC:4.4.1.5), Detoxification of methylglyoxal in the nucleus (Os05t0295800-02)	13094198	13098774	-
		Os05g0295900	Conserved hypothetical protein	13106640	13115806	-
		Os05g0296200	Conserved hypothetical protein	13140368	13142741	+
		Os05g0296530	Non-protein coding transcript	13187374	13187922	-
		Os05g0296600	Non-protein coding transcript	13187911	13188220	+
		Os05g0296750	Hypothetical gene	13192718	13193340	+
		Os05g0296800	Similar to Retrotransposon Karma DNA, complete sequence. (Os05t0296800-01);Conserved hypothetical protein. (Os05t0296800-02)	13198394	13199560	-
		Os05g0296900	Hypothetical conserved gene	13229992	13230715	-
		Os05g0297001	Similar to predicted protein	13232746	13234909	+
		Os05g0297300	Conserved hypothetical protein	13258187	13259922	+
		Os05g0297400	Similar to CXIP4	13260921	13261985	-
		Os05g0297600	Non-protein coding transcript	13274507	13275130	+
		Os05g0297800	Conserved hypothetical protein	13275328	13278767	-
		Os05g0297850	Hypothetical conserved gene	13280293	13280716	-
		Os05g0297900	Similar to Signal peptidase 18 subunit (Fragment)	13282401	13286141	+
		Os05g0298050	UDP-glucuronosyl/UDP-glucosyltransferase domain containing protein	13287281	13306641	-
		Os05g0298200	Ankyrin repeat containing protein. (Os05t0298200-01);Hypothetical conserved gene. (Os05t0298200-02)	13310861	13312308	+
		Os05g0298300	Hypothetical protein	13309420	13312155	-
		Os05g0298700	Conserved hypothetical protein	13327999	13330334	-
		Os05g0298800	Hypothetical protein	13328195	13330259	+
		Os05g0298900	Hypothetical protein	13366943	13367660	+
		Os05g0299000	Conserved hypothetical protein	13371907	13372642	+
		Os05g0299101	Hypothetical gene	13373635	13374271	-
		Os05g0299200	Hypothetical conserved gene	13378515	13383485	-
		Os05g0299250	Hypothetical protein	13378539	13383343	+
		Os05g0299300	Conserved hypothetical protein	13385142	13391031	-
		Os05g0299500	Protein of unknown function DUF914, eukaryotic family protein	13405326	13410805	+
		Os05g0299600	Conserved hypothetical protein	13411037	13413325	-
		Os05g0299700	Similar to Expressed protein (Zinc finger-like protein)	13421645	13424003	-
		Os05g0300700	Cell division cycle-associated protein domain containing protein. (Os05t0300700-01);Hypothetical conserved gene. (Os05t0300700-02)	13476020	13477796	+
		Os05g0311225	Non-protein coding transcript	14222757	14223086	+
		Os05g0311500	Protein of unknown function DUF567 family protein	14245044	14246369	+
		Os05g0311550	Hypothetical protein	14245196	14245861	-
		Os05g0311600	Similar to Transposase. (Os05t0311600-01);Conserved hypothetical protein. (Os05t0311600-02)	14251996	14255507	+
		Os05g0311801	Similar to Isopentenyl transferase IPT7	14261484	14262509	-
		Os05g0312000	Bacterial blight resistance	14294833	14308824	-
		Os05g0545200	Similar to zinc ion binding	27057869	27062828	-
		Os05g0545300	Serine/threonine protein kinase domain containing protein	27068628	27070015	-
		Os05g0545400	Serine/threonine protein kinase domain containing protein	27075999	27077365	-
		Os05g0545600	Forkhead-associated (FHA) domain domain containing protein	27093837	27098696	+
		Os05g0545900	Hypothetical conserved gene	27103789	27105687	+
		Os05g0546300	Hypothetical protein	27119121	27120202	+
		Os05g0546400	Hypothetical protein	27121983	27122900	+
		Os05g0546500	Similar to Cell death-related protein	27124468	27125316	-
		Os05g0546700	Similar to Transcription factor (Fragment)	27125929	27130076	+
		Os05g0546800	Protein of unknown function DUF3615 domain containing protein	27139105	27142103	+
		Os05g0547100	Conserved hypothetical protein	27150614	27153702	+
